# Supplementary material for: Review and Evaluation of Mindfulness-Based iPhone Apps
Source: JMIR Mhealth Uhealth. 2015 Aug 19;3(3):e82. doi: 10.2196/mhealth.4328 (PMC4705029; doi:10.2196/mhealth.4328)
Supplement: Multimedia Appendix 1 [file mhealth_v3i3e82_app1.xlsx]

## Sheet: App Search Results
#	Title	Version	Category	Included for review	iTunes ID	URL-orig	URL	Price	Release/Update Date
1	100% Deep Sleep	1.5	Health & Fitness	NO	id881395927	https://itunes.apple.com/au/app/100-deep-sleep-!/id881395927?mt=8	https://itunes.apple.com/au/app/100-deep-sleep-!/id881395927?mt=8	9.99	2014-06-11
2	108 White Tara Buddhist Meditation	1.1	Lifestyle	NO	id591990638	https://itunes.apple.com/us/app/108-white-tara-buddhist-meditation/id591990638?mt=8	https://itunes.apple.com/us/app/108-white-tara-buddhist-meditation/id591990638?mt=8	0.99	2013-03-24
3	1111 : Discover Your Life Purpose With Guided Mindfulness Meditation, Relaxation And Sleep	2.1	Lifestyle	NO	id455576768	https://itunes.apple.com/au/app/1111-discover-your-life-purpose/id455576768?mt=8	https://itunes.apple.com/au/app/1111-discover-your-life-purpose/id455576768?mt=8	2.49	2014-06-04
4	14 Day Meditation Challenge	1.1	Health & Fitness	NO	id880721099	https://itunes.apple.com/us/app/14-day-meditation-challenge/id880721099?mt=8	https://itunes.apple.com/us/app/14-day-meditation-challenge/id880721099?mt=8	Free	2014-06-13
5	5 Minute Relaxation - Guided meditation for sleep, rest and stress relief	1.1.2	Lifestyle	NO	id595136421	https://itunes.apple.com/au/app/5-minute-relaxation-guided/id595136421?mt=8	https://itunes.apple.com/au/app/5-minute-relaxation-guided/id595136421?mt=8	7.49	2014-01-10
6	5 Minute Relaxation Lite - Guided meditation for sleep, rest and stress relief	1.0.4	Health & Fitness	NO	id641086879	https://itunes.apple.com/au/app/5-minute-relaxation-lite-guided/id641086879?mt=8	https://itunes.apple.com/au/app/5-minute-relaxation-lite-guided/id641086879?mt=8	Free	2014-01-10
7	5 Steps to Hearing God's Voice - A Guide to Love, God, Prayer, Meditation and Peace	1	Lifestyle	NO	id420527706	https://itunes.apple.com/au/app/5-steps-to-hearing-gods-voice/id420527706?mt=8	https://itunes.apple.com/au/app/5-steps-to-hearing-gods-voice/id420527706?mt=8	64.99	2011-02-25
8	7 Second Meditation - Daily Mindfulness	1.0.8	Health & Fitness	NO	id667197203	https://itunes.apple.com/au/app/7-second-meditation-daily/id667197203?mt=8	https://itunes.apple.com/au/app/7-second-meditation-daily/id667197203?mt=8	Free	2014-06-05
9	7 Techniques Mindfulness	1	Health & Fitness	NO	id814510820	https://itunes.apple.com/au/app/7-techniques-mindfulness/id814510820?mt=8	https://itunes.apple.com/au/app/7-techniques-mindfulness/id814510820?mt=8	31.99	2014-02-06
10	99 Meditation Seconds	1.6	Health & Fitness	NO	id443887262	https://itunes.apple.com/au/app/99-meditation-seconds/id443887262?mt=8	https://itunes.apple.com/au/app/99-meditation-seconds/id443887262?mt=8	3.79	2013-01-28
11	A Simple & Free DBT Skills Diary Card App	1.23	Health & Fitness	NO	id666921665	https://itunes.apple.com/au/app/simple-free-dbt-skills-diary/id666921665?mt=8	https://itunes.apple.com/au/app/simple-free-dbt-skills-diary/id666921665?mt=8	Free	2014-02-19
12	Abraham Hicks Vortex Attraction Guided Meditations	1.5	Music	NO	id411500177	https://itunes.apple.com/au/app/abraham-hicks-vortex-attraction/id411500177?mt=8	https://itunes.apple.com/au/app/abraham-hicks-vortex-attraction/id411500177?mt=8	18.99	2013-11-13
13	ACT Coach	1.2	Health & Fitness	YES	id804247934	https://itunes.apple.com/au/app/act-coach/id804247934?mt=8	https://itunes.apple.com/au/app/act-coach/id804247934?mt=8	Free	2014-02-05
14	ACT Companion	1.0.2	Health & Fitness	NO	id668468577	https://itunes.apple.com/au/app/act-companion/id668468577?mt=8	https://itunes.apple.com/au/app/act-companion/id668468577?mt=8	19.99	2014-05-06
15	ACT: Values	2.1	Lifestyle	NO	id538228811	https://itunes.apple.com/au/app/act-values/id538228811?mt=8	https://itunes.apple.com/au/app/act-values/id538228811?mt=8	3.79	2013-06-05
16	ACT2: Control	1.1	Health & Fitness	NO	id547119597	https://itunes.apple.com/au/app/act2-control/id547119597?mt=8	https://itunes.apple.com/au/app/act2-control/id547119597?mt=8	3.79	2012-08-27
17	ACT3: Defusion	1	Health & Fitness	NO	id553394798	https://itunes.apple.com/au/app/act3-defusion/id553394798?mt=8	https://itunes.apple.com/au/app/act3-defusion/id553394798?mt=8	3.79	2012-08-28
18	ACT4: Context	1	Health & Fitness	NO	id546176241	https://itunes.apple.com/au/app/act4-context/id546176241?mt=8	https://itunes.apple.com/au/app/act4-context/id546176241?mt=8	3.79	2012-09-12
19	Active Meditation 1	v1.2	Health & Fitness	NO	id340086836	https://itunes.apple.com/us/app/active-meditation-1/id340086836?mt=8	https://itunes.apple.com/us/app/active-meditation-1/id340086836?mt=8	1.99	2010-10-05
20	Address Stress	1.2	Health & Fitness	NO	id785114123	https://itunes.apple.com/au/app/address-stress/id785114123?mt=8	https://itunes.apple.com/au/app/address-stress/id785114123?mt=8	Free	2014-06-07
21	AEON Mindfulness App	1.0.4	Health & Fitness	NO	id834258846	https://itunes.apple.com/au/app/aeon-mindfulness-app/id834258846?mt=8	https://itunes.apple.com/au/app/aeon-mindfulness-app/id834258846?mt=8	Free	2014-03-18
22	Ajapa Japa - Deep Meditation Practice	1.2	Medical	NO	id620304716	https://itunes.apple.com/au/app/ajapa-japa-deep-meditation/id620304716?mt=8	https://itunes.apple.com/au/app/ajapa-japa-deep-meditation/id620304716?mt=8	4.99	2014-06-17
23	Alarm Clock Sleep Sounds Free: Relaxation & Meditation Music	1	Health & Fitness	NO	id579712380	https://itunes.apple.com/us/app/alarm-clock-sleep-sounds-free/id579712380?mt=8	https://itunes.apple.com/us/app/alarm-clock-sleep-sounds-free/id579712380?mt=8	Free	2012-12-10
24	Alarm Clock Sleep Sounds Pro: Relaxation & Meditation Music	1	Health & Fitness	NO	id579625446	https://itunes.apple.com/au/app/alarm-clock-sleep-sounds-pro/id579625446?mt=8	https://itunes.apple.com/au/app/alarm-clock-sleep-sounds-pro/id579625446?mt=8	Free	2012-12-10
25	Alltags- Entspannung 4 (Autogenes Training, Progressive Muskelentspannung, Ruhe Meditation, etc.)	2	Health & Fitness	NO	id612901510	https://itunes.apple.com/au/app/alltags-entspannung-4-autogenes/id612901510?mt=8	https://itunes.apple.com/au/app/alltags-entspannung-4-autogenes/id612901510?mt=8	3.79	2013-11-02
26	Ambient Forest Sounds for Sleep, Relaxation, Meditation - Sleepy Forest	1.3.1	Health & Fitness	NO	id597299771	https://itunes.apple.com/au/app/ambient-forest-sounds-for/id597299771?mt=8	https://itunes.apple.com/au/app/ambient-forest-sounds-for/id597299771?mt=8	Free	2014-03-28
27	Ananda	1	Health & Fitness	NO	id837249900	https://itunes.apple.com/au/app/ananda/id837249900?mt=8	https://itunes.apple.com/au/app/ananda/id837249900?mt=8	Free	2014-04-17
28	Ananda - Meditate, Focus & Relax	1	Lifestyle	NO	id740204574	https://itunes.apple.com/au/app/ananda-meditate-focus-relax/id740204574?mt=8	https://itunes.apple.com/au/app/ananda-meditate-focus-relax/id740204574?mt=8	3.79	2014-01-03
29	Andas Ratt	1.04	Lifestyle	NO	id573907422	https://itunes.apple.com/au/app/andas-ratt/id573907422?mt=8	https://itunes.apple.com/au/app/andas-ratt/id573907422?mt=8	3.79	2013-11-12
30	Appiness	1.1	Health & Fitness	NO	id645534744	https://itunes.apple.com/au/app/appiness/id645534744?mt=8	https://itunes.apple.com/au/app/appiness/id645534744?mt=8	Free	2013-12-18
31	Applied Meditation and Relaxation Exercises	2	Health & Fitness	NO	id612927138	https://itunes.apple.com/us/app/applied-meditation-relaxation/id612927138?mt=8	https://itunes.apple.com/us/app/applied-meditation-relaxation/id612927138?mt=8	2.99	2013-10-17
32	At Ease: Anxiety & Worry Relief	3.2	Health & Fitness	NO	id376060462	https://itunes.apple.com/au/app/at-ease-anxiety-worry-relief/id376060462?mt=8	https://itunes.apple.com/au/app/at-ease-anxiety-worry-relief/id376060462?mt=8	3.79	2014-05-10
33	Ataraxy	1	Entertainment	NO	id627652650	https://itunes.apple.com/au/app/ataraxy/id627652650?mt=8	https://itunes.apple.com/au/app/ataraxy/id627652650?mt=8	6.49	2013-09-28
34	Atha Yoga	1.0.4	Health & Fitness	NO	id714547652	https://itunes.apple.com/au/app/atha-yoga/id714547652?mt=8	https://itunes.apple.com/au/app/atha-yoga/id714547652?mt=8	Free	2014-06-20
35	AthleteMinder - Mental Fitness, Mindfulness, and Brain Training for Athletes	1.0.1	Health & Fitness	NO	id840957893	https://itunes.apple.com/au/app/athleteminder-mental-fitness/id840957893?mt=8	https://itunes.apple.com/au/app/athleteminder-mental-fitness/id840957893?mt=8	2.49	2014-05-14
36	Autogenic Training and Progressive Muscle Relaxation 2 - Guided Rest and Meditation Techniques	2	Health & Fitness	NO	id610291339	https://itunes.apple.com/us/app/autogenic-training-progressive/id610291339?mt=8	https://itunes.apple.com/us/app/autogenic-training-progressive/id610291339?mt=8	2.99	2013-10-17
37	Awakening Joy - 10 Steps to Happiness	1.1	Lifestyle	NO	id580121402	https://itunes.apple.com/au/app/awakening-joy-10-steps-to/id580121402?mt=8	https://itunes.apple.com/au/app/awakening-joy-10-steps-to/id580121402?mt=8	7.49	2013-05-03
38	Awesome Nature Music and Sounds: Meditation, Zen, Relaxation Melodies, Binaural Beats, Healing	1	Entertainment	NO	id443134328	https://itunes.apple.com/us/app/awesome-nature-music-sounds/id443134328?mt=8	https://itunes.apple.com/us/app/awesome-nature-music-sounds/id443134328?mt=8	0.99	2011-06-30
39	Be Grounded	1.2	Medical	NO	id528901539	https://itunes.apple.com/au/app/be-grounded/id528901539?mt=8	https://itunes.apple.com/au/app/be-grounded/id528901539?mt=8	Free	2012-07-14
40	Be Now	2.01	Lifestyle	NO	id490698062	https://itunes.apple.com/au/app/be-now/id490698062?mt=8	https://itunes.apple.com/au/app/be-now/id490698062?mt=8	1.29	2012-06-20
41	Bedtime Meditations For Kids by Christiane Kerr	1.1	Lifestyle	NO	id484047161	https://itunes.apple.com/ca/app/bedtime-meditations-for-kids/id484047161?mt=8	https://itunes.apple.com/ca/app/bedtime-meditations-for-kids/id484047161?mt=8	4.99	2012-01-19
42	Before I Eat: A Moment In The Zone	1	Health & Fitness	NO	id733555197	https://itunes.apple.com/au/app/before-i-eat-moment-in-zone/id733555197?mt=8	https://itunes.apple.com/au/app/before-i-eat-moment-in-zone/id733555197?mt=8	1.29	2013-11-05
43	Beginners Meditation Techniques: Guided meditations for deep sleep, relaxation & inner peace	2.7	Health & Fitness	NO	id582640047	https://itunes.apple.com/us/app/beginners-meditation-techniques/id582640047?mt=8	https://itunes.apple.com/us/app/beginners-meditation-techniques/id582640047?mt=8	Free	2013-05-22
44	Being Still - Short Body Scan	1.1	Health & Fitness	NO	id495636811	https://itunes.apple.com/au/app/being-still-short-body-scan/id495636811?mt=8	https://itunes.apple.com/au/app/being-still-short-body-scan/id495636811?mt=8	4.99	2012-01-31
45	BeMindful	1	Lifestyle	NO	id822784974	https://itunes.apple.com/au/app/bemindful/id822784974?mt=8	https://itunes.apple.com/au/app/bemindful/id822784974?mt=8	Free	2014-03-23
46	BIA Meditation	1.0.2	Lifestyle	NO	id522687226	https://itunes.apple.com/us/app/bia-meditation/id522687226?mt=8	https://itunes.apple.com/us/app/bia-meditation/id522687226?mt=8	Free	2012-05-29
47	Binaural Beats: Chakra Meditation	1.1	Health & Fitness	NO	id330002551	https://itunes.apple.com/us/app/binaural-beats-chakra-meditation/id330002551?mt=8	https://itunes.apple.com/us/app/binaural-beats-chakra-meditation/id330002551?mt=8	3.99	2010-02-04
48	Binaural Meditation - Deep Mindfulness	1	Health & Fitness	NO	id788931919	https://itunes.apple.com/au/app/binaural-meditation-deep-mindfulness/id788931919?mt=8	https://itunes.apple.com/au/app/binaural-meditation-deep-mindfulness/id788931919?mt=8	2.49	2014-01-06
49	Blissify Me Meditation - Guided relaxation, calm and joy	1.1	Health & Fitness	NO	id570685408	https://itunes.apple.com/au/app/blissify-me-meditation-guided/id570685408?mt=8	https://itunes.apple.com/au/app/blissify-me-meditation-guided/id570685408?mt=8	2.49	2014-04-06
50	Bloom*	1.3.5	Productivity	NO	id471389306	https://itunes.apple.com/au/app/bloom*/id471389306?mt=8	https://itunes.apple.com/au/app/bloom*/id471389306?mt=8	Free	2014-03-10
51	Boss & Business - Mind Your Performance	1	Business	NO	id807499308	https://itunes.apple.com/au/app/boss-business-mind-your-performance/id807499308?mt=8	https://itunes.apple.com/au/app/boss-business-mind-your-performance/id807499308?mt=8	Free	2014-02-12
52	Bowls - Authentic Tibetan Singing Bowls	2	Music	NO	id309501173	https://itunes.apple.com/us/app/bowls-authentic-tibetan-singing/id309501173?mt=8	https://itunes.apple.com/us/app/bowls-authentic-tibetan-singing/id309501173?mt=8	1.99	2013-08-30
53	Bra Nog	1.04	Lifestyle	NO	id573901742	https://itunes.apple.com/au/app/bra-nog/id573901742?mt=8	https://itunes.apple.com/au/app/bra-nog/id573901742?mt=8	4.99	2013-11-12
54	Brain Relaxer	1.2	Health & Fitness	NO	id381963703	https://itunes.apple.com/au/app/brain-relaxer/id381963703?mt=8	https://itunes.apple.com/au/app/brain-relaxer/id381963703?mt=8	7.49	2011-04-16
55	Breath Meditation with Deepak Chopra	1	Health & Fitness	NO	id371936577	https://itunes.apple.com/au/app/breath-meditation-deepak-chopra/id371936577?mt=8	https://itunes.apple.com/au/app/breath-meditation-deepak-chopra/id371936577?mt=8	1.29	2010-05-21
56	Breathe & Relax	3	Health & Fitness	NO	id429303721	https://itunes.apple.com/us/app/breathe-relax/id429303721?mt=8	https://itunes.apple.com/us/app/breathe-relax/id429303721?mt=8	0.99	2013-01-08
57	Breathe Daily	1.0.0	Health & Fitness	NO	id659230503	https://itunes.apple.com/au/app/breathe-daily/id659230503?mt=8	https://itunes.apple.com/au/app/breathe-daily/id659230503?mt=8	Free	2013-06-14
58	Breathe Sync	1.1	Health & Fitness	NO	id722304193	https://itunes.apple.com/au/app/breathe-sync/id722304193?mt=8	https://itunes.apple.com/au/app/breathe-sync/id722304193?mt=8	12.99	2014-05-31
59	Breathe Zone	1.2	Health & Fitness	NO	id672292281	https://itunes.apple.com/au/app/breathe-zone/id672292281?mt=8	https://itunes.apple.com/au/app/breathe-zone/id672292281?mt=8	1.29	2013-08-27
60	Breathful	1.1	Health & Fitness	NO	id816744349	https://itunes.apple.com/au/app/breathful/id816744349?mt=8	https://itunes.apple.com/au/app/breathful/id816744349?mt=8	1.29	2014-05-04
61	Buddha Box â„¢ HD	3.1	Health & Fitness	NO	id309046852	https://itunes.apple.com/us/app/buddha-box-hd/id309046852?mt=8	https://itunes.apple.com/us/app/buddha-box-hd/id309046852?mt=8	2.99	2014-03-13
62	Buddha Mantras For Meditation Free	1.3	Entertainment	NO	id807501983	https://itunes.apple.com/us/app/buddha-mantras-for-meditation/id807501983?mt=8	https://itunes.apple.com/us/app/buddha-mantras-for-meditation/id807501983?mt=8	Free	2014-06-05
63	Buddha Mantras For Meditation PRO	1.3	Entertainment	NO	id799502309	https://itunes.apple.com/us/app/buddha-mantras-for-meditation/id799502309?mt=8	https://itunes.apple.com/us/app/buddha-mantras-for-meditation/id799502309?mt=8	2.99	2014-02-19
64	Buddha Mind	1.1	Health & Fitness	NO	id591320394	https://itunes.apple.com/au/app/buddha-mind/id591320394?mt=8	https://itunes.apple.com/au/app/buddha-mind/id591320394?mt=8	3.79	2013-04-17
65	Buddha Says 3D	1.2	Lifestyle	NO	id672116223	https://itunes.apple.com/au/app/buddha-says-3d/id672116223?mt=8	https://itunes.apple.com/au/app/buddha-says-3d/id672116223?mt=8	Free	2013-09-25
66	Buddha's Brain	1.4.2	Health & Fitness	NO	id486750144	https://itunes.apple.com/au/app/buddhas-brain/id486750144?mt=8	https://itunes.apple.com/au/app/buddhas-brain/id486750144?mt=8	6.49	2013-12-09
67	buddhify 2 - urban mindfulness & meditation	1.2	Health & Fitness	YES	id687421118	https://itunes.apple.com/au/app/buddhify-2-urban-mindfulness/id687421118?mt=8	https://itunes.apple.com/au/app/buddhify-2-urban-mindfulness/id687421118?mt=8	3.79	2014-06-08
68	Buddhism Meditation for Mothers FREE ~Transform Your Life	8.8	Lifestyle	NO	id564589741	https://itunes.apple.com/us/app/buddhism-meditation-for-mothers/id564589741?mt=8	https://itunes.apple.com/us/app/buddhism-meditation-for-mothers/id564589741?mt=8	Free	2014-05-29
69	Buddhist - Meditation	2	Lifestyle	NO	id544695689	https://itunes.apple.com/us/app/buddhist-meditation/id544695689?mt=8	https://itunes.apple.com/us/app/buddhist-meditation/id544695689?mt=8	0.99	2014-04-05
70	Buddhist Alarm Clock	1	Utilities	NO	id513558712	https://itunes.apple.com/au/app/buddhist-alarm-clock/id513558712?mt=8	https://itunes.apple.com/au/app/buddhist-alarm-clock/id513558712?mt=8	1.29	2012-04-02
71	Buddhist Meditation for iPad	1.4	Lifestyle	NO	id395204044	https://itunes.apple.com/us/app/buddhist-meditation-for-ipad/id395204044?mt=8	https://itunes.apple.com/us/app/buddhist-meditation-for-ipad/id395204044?mt=8	3.99	2011-10-16
72	Caesura Letters	1	Lifestyle	NO	id820432931	https://itunes.apple.com/au/app/caesura-letters/id820432931?mt=8	https://itunes.apple.com/au/app/caesura-letters/id820432931?mt=8	Free	2014-02-24
73	Calm - Meditate, Sleep, Relax	1.06	Health & Fitness	NO	id571800810	https://itunes.apple.com/au/app/calm-meditate-sleep-relax/id571800810?mt=8	https://itunes.apple.com/au/app/calm-meditate-sleep-relax/id571800810?mt=8	Free	2014-06-17
74	Candle Gazing Meditation	1	Health & Fitness	NO	id435117278	https://itunes.apple.com/us/app/candle-gazing-meditation/id435117278?mt=8	https://itunes.apple.com/us/app/candle-gazing-meditation/id435117278?mt=8	2.99	2011-05-05
75	Chakra Chime	1.9.1	Health & Fitness	NO	id386297142	https://itunes.apple.com/us/app/chakra-chime/id386297142?mt=8	https://itunes.apple.com/us/app/chakra-chime/id386297142?mt=8	Free	2013-10-28
76	Chakra Clearing - Doreen Virtue, Ph.D.	1.04	Health & Fitness	NO	id412106815	https://itunes.apple.com/au/app/chakra-clearing-doreen-virtue/id412106815?mt=8	https://itunes.apple.com/au/app/chakra-clearing-doreen-virtue/id412106815?mt=8	7.49	2012-02-11
77	Chakra Clock	1.9	Health & Fitness	NO	id397599309	https://itunes.apple.com/au/app/chakra-clock/id397599309?mt=8	https://itunes.apple.com/au/app/chakra-clock/id397599309?mt=8	3.79	2013-10-28
78	Chakra Meditation	1	Lifestyle	NO	id563699668	https://itunes.apple.com/au/app/chakra-meditation/id563699668?mt=8	https://itunes.apple.com/au/app/chakra-meditation/id563699668?mt=8	3.79	2012-10-24
79	Chakra Yoga and Meditation	4.5	Health & Fitness	NO	id655690742	https://itunes.apple.com/us/app/chakra-yoga-and-meditation/id655690742?mt=8	https://itunes.apple.com/us/app/chakra-yoga-and-meditation/id655690742?mt=8	Free	2014-02-27
80	Chants for Meditation & Mental Peace	2	Entertainment	NO	id619254578	https://itunes.apple.com/us/app/chants-for-meditation-mental/id619254578?mt=8	https://itunes.apple.com/us/app/chants-for-meditation-mental/id619254578?mt=8	Free	2013-04-16
81	Chill Out Stress Free	1.1	Health & Fitness	NO	id764708300	https://itunes.apple.com/au/app/chill-out-stress-free/id764708300?mt=8	https://itunes.apple.com/au/app/chill-out-stress-free/id764708300?mt=8	2.49	2014-04-30
82	Christian Meditation	1	Lifestyle	NO	id446530711	https://itunes.apple.com/us/app/christian-meditation/id446530711?mt=8	https://itunes.apple.com/us/app/christian-meditation/id446530711?mt=8	0.99	2011-07-07
83	Chrysallis	1.4.25	Lifestyle	NO	id671966178	https://itunes.apple.com/au/app/chrysallis/id671966178?mt=8	https://itunes.apple.com/au/app/chrysallis/id671966178?mt=8	Free	2014-05-23
84	CIYO - Inquiry and Archetypes	1.032	Business	NO	id474860524	https://itunes.apple.com/au/app/ciyo-inquiry-and-archetypes/id474860524?mt=8	https://itunes.apple.com/au/app/ciyo-inquiry-and-archetypes/id474860524?mt=8	1.29	2012-04-25
85	Cleveland Clinic Stress Free Now	2.0.0	Health & Fitness	YES	id371110697	https://itunes.apple.com/us/app/cleveland-clinic-stress-free/id371110697?mt=8	https://itunes.apple.com/us/app/cleveland-clinic-stress-free/id371110697?mt=8	Free	2014-03-13
86	ClockSmith	1	Entertainment	NO	id361438759	https://itunes.apple.com/au/app/clocksmith/id361438759?mt=8	https://itunes.apple.com/au/app/clocksmith/id361438759?mt=8	Free	2010-04-01
87	Complete Mindfulness: The Art of Being	1	Health & Fitness	YES	id563448785	https://itunes.apple.com/au/app/complete-mindfulness-art-being/id563448785?mt=8	https://itunes.apple.com/au/app/complete-mindfulness-art-being/id563448785?mt=8	2.49	2012-10-13
88	Confidence & Self Esteem Meditation	1	Health & Fitness	NO	id828891854	https://itunes.apple.com/us/app/confidence-self-esteem-meditation/id828891854?mt=8	https://itunes.apple.com/us/app/confidence-self-esteem-meditation/id828891854?mt=8	1.99	2014-03-14
89	Conscious	0.9	Lifestyle	NO	id615961257	https://itunes.apple.com/au/app/conscious/id615961257?mt=8	https://itunes.apple.com/au/app/conscious/id615961257?mt=8	Free	2013-03-14
90	Conscious Lifestyle Magazine - Your Guide to Mind Body Spirit Culture, Wellbeing and Healing	5.0.2	Lifestyle	NO	id727365003	https://itunes.apple.com/au/app/conscious-lifestyle-magazine/id727365003?mt=8	https://itunes.apple.com/au/app/conscious-lifestyle-magazine/id727365003?mt=8	Free	2014-04-15
91	Cozy: nature sounds & relax video;rest;stress;insomnia;Meditation;music;sleep;white noise;calm;ocean;	1.2	Lifestyle	NO	id593109103	https://itunes.apple.com/gb/app/cozy-nature-sounds-relax-video/id593109103?mt=8	https://itunes.apple.com/gb/app/cozy-nature-sounds-relax-video/id593109103?mt=8	Free	2013-12-16
92	CraveMate	1.1	Health & Fitness	NO	id593572366	https://itunes.apple.com/au/app/cravemate/id593572366?mt=8	https://itunes.apple.com/au/app/cravemate/id593572366?mt=8	1.29	2013-09-19
93	CraveMateLite	1.1.1	Health & Fitness	NO	id700872218	https://itunes.apple.com/au/app/cravematelite/id700872218?mt=8	https://itunes.apple.com/au/app/cravematelite/id700872218?mt=8	Free	2013-10-06
94	Dagliga droppar mindfulness	1.1	Health & Fitness	NO	id533292702	https://itunes.apple.com/au/app/dagliga-droppar-mindfulness/id533292702?mt=8	https://itunes.apple.com/au/app/dagliga-droppar-mindfulness/id533292702?mt=8	2.49	2013-10-15
95	Dandelions: Chain of Seeds	1.1.1	Games	NO	id609443523	https://itunes.apple.com/au/app/dandelions-chain-of-seeds/id609443523?mt=8	https://itunes.apple.com/au/app/dandelions-chain-of-seeds/id609443523?mt=8	3.79	2014-04-16
96	Deep Breath Meditation Tracking and Sleep Timer	5.3	Health & Fitness	NO	id631625046	https://itunes.apple.com/us/app/deep-breath-meditation-tracking/id631625046?mt=8	https://itunes.apple.com/us/app/deep-breath-meditation-tracking/id631625046?mt=8	Free	2014-02-11
97	Deepak Chopra Dream Weaver	1	Health & Fitness	NO	id696958462	https://itunes.apple.com/us/app/deepak-chopra-dream-weaver/id696958462?mt=8	https://itunes.apple.com/us/app/deepak-chopra-dream-weaver/id696958462?mt=8	14.99	2013-09-17
98	DeStressify	1.0.5	Lifestyle	NO	id751829934	https://itunes.apple.com/au/app/destressify/id751829934?mt=8	https://itunes.apple.com/au/app/destressify/id751829934?mt=8	Free	2014-04-10
99	DeStressify PRO	1.0.5	Lifestyle	NO	id751845893	https://itunes.apple.com/au/app/destressify-pro/id751845893?mt=8	https://itunes.apple.com/au/app/destressify-pro/id751845893?mt=8	7.49	2014-04-10
100	Deva Premal & Miten 21 Day- Mantra Meditation Journey	1.2	Lifestyle	NO	id649498824	https://itunes.apple.com/au/app/deva-premal-miten-21-day-mantra/id649498824?mt=8	https://itunes.apple.com/au/app/deva-premal-miten-21-day-mantra/id649498824?mt=8	Free	2013-12-01
101	Dharma Seed	1.3	Lifestyle	NO	id507779665	https://itunes.apple.com/au/app/dharma-seed/id507779665?mt=8	https://itunes.apple.com/au/app/dharma-seed/id507779665?mt=8	Free	2014-05-23
102	Did - The simple Done List	1.2.2	Productivity	NO	id689678968	https://itunes.apple.com/au/app/did-the-simple-done-list/id689678968?mt=8	https://itunes.apple.com/au/app/did-the-simple-done-list/id689678968?mt=8	2.49	2014-04-25
103	Don't Sweat Meditation	1.3	Health & Fitness	NO	id518509033	https://itunes.apple.com/au/app/dont-sweat-meditation/id518509033?mt=8	https://itunes.apple.com/au/app/dont-sweat-meditation/id518509033?mt=8	3.79	2013-10-03
104	DREAM-e: exploratory dream analysis	2.3	Lifestyle	NO	id500474380	https://itunes.apple.com/au/app/dream-e-exploratory-dream/id500474380?mt=8	https://itunes.apple.com/au/app/dream-e-exploratory-dream/id500474380?mt=8	Free	2012-12-09
105	Dream-e: exploratory dream analysis and interpretation (LiTe)	2.3	Lifestyle	NO	id519878846	https://itunes.apple.com/au/app/dream-e-exploratory-dream/id519878846?mt=8	https://itunes.apple.com/au/app/dream-e-exploratory-dream/id519878846?mt=8	Free	2012-12-09
106	Dreamer - Lucid Dreaming Journal & Dream Diary	1.0.3	Lifestyle	NO	id490452381	https://itunes.apple.com/au/app/dreamer-lucid-dreaming-journal/id490452381?mt=8	https://itunes.apple.com/au/app/dreamer-lucid-dreaming-journal/id490452381?mt=8	Free	2013-01-21
107	DrinkCoach+	1	Lifestyle	NO	id849022698	https://itunes.apple.com/au/app/drinkcoach+/id849022698?mt=8	https://itunes.apple.com/au/app/drinkcoach+/id849022698?mt=8	2.49	2014-04-10
108	Drops Of Emptiness - Thich Nhat Hanh	1.0.5	Music	NO	id642506639	https://itunes.apple.com/au/app/drops-emptiness-thich-nhat/id642506639?mt=8	https://itunes.apple.com/au/app/drops-emptiness-thich-nhat/id642506639?mt=8	9.99	2014-03-27
109	Eat Slow Lose Weight	1.04	Health & Fitness	NO	id595997561	https://itunes.apple.com/au/app/eat-slow-lose-weight/id595997561?mt=8	https://itunes.apple.com/au/app/eat-slow-lose-weight/id595997561?mt=8	2.49	2013-06-15
110	EatingMindfully	1.3	Health & Fitness	NO	id502431021	https://itunes.apple.com/au/app/eatingmindfully/id502431021?mt=8	https://itunes.apple.com/au/app/eatingmindfully/id502431021?mt=8	Free	2012-07-31
111	Eckhart Tolle TV &quot	1	Education	NO	id424170592	https://itunes.apple.com/au/app/eckhart-tolle-tv-freedom-from/id424170592?mt=8	https://itunes.apple.com/au/app/eckhart-tolle-tv-freedom-from/id424170592?mt=8	12.99	2011-03-08
112	Eckhart Tolleâ€™s The Power of Now Meditation Deck	2.1	Lifestyle	NO	id318723823	https://itunes.apple.com/au/app/eckhart-tolles-power-now-meditation/id318723823?mt=8	https://itunes.apple.com/au/app/eckhart-tolles-power-now-meditation/id318723823?mt=8	9.99	2014-06-20
113	Empatico	1.4	Education	NO	id541887904	https://itunes.apple.com/au/app/empatico/id541887904?mt=8	https://itunes.apple.com/au/app/empatico/id541887904?mt=8	2.49	2014-01-08
114	En pause	1	Health & Fitness	NO	id572272190	https://itunes.apple.com/au/app/en-pause/id572272190?mt=8	https://itunes.apple.com/au/app/en-pause/id572272190?mt=8	1.29	2012-11-30
115	Enso | Meditation Timer & Bell	1.0.1	Health & Fitness	NO	id840637879	https://itunes.apple.com/au/app/enso-meditation-timer-bell/id840637879?mt=8	https://itunes.apple.com/au/app/enso-meditation-timer-bell/id840637879?mt=8	Free	2014-06-24
116	Equanimity - Meditation Timer & Tracker	2.2.4	Health & Fitness	NO	id351825794	https://itunes.apple.com/au/app/equanimity-meditation-timer/id351825794?mt=8	https://itunes.apple.com/au/app/equanimity-meditation-timer/id351825794?mt=8	6.49	2012-08-04
117	Ergo Timer - Lite	1.2.1	Health & Fitness	NO	id408255671	https://itunes.apple.com/au/app/ergo-timer-lite/id408255671?mt=8	https://itunes.apple.com/au/app/ergo-timer-lite/id408255671?mt=8	Free	2014-03-15
118	Ergo Timer - Pro	1.2	Health & Fitness	NO	id408676164	https://itunes.apple.com/au/app/ergo-timer-pro/id408676164?mt=8	https://itunes.apple.com/au/app/ergo-timer-pro/id408676164?mt=8	2.49	2014-03-14
119	Eyeful Inspiration Cards	1.0.1	Lifestyle	NO	id708169904	https://itunes.apple.com/au/app/eyeful-inspiration-cards/id708169904?mt=8	https://itunes.apple.com/au/app/eyeful-inspiration-cards/id708169904?mt=8	2.49	2013-10-02
120	Falling asleep - Mindfulness	1	Health & Fitness	NO	id642519056	https://itunes.apple.com/au/app/falling-asleep-mindfulness/id642519056?mt=8	https://itunes.apple.com/au/app/falling-asleep-mindfulness/id642519056?mt=8	2.49	2013-05-07
121	Felix - Happy News Only!	1	News	NO	id634019463	https://itunes.apple.com/au/app/felix-happy-news-only!/id634019463?mt=8	https://itunes.apple.com/au/app/felix-happy-news-only!/id634019463?mt=8	Free	2013-04-19
122	Flourish Your Guide to Conscious Living - The Mind, Body and Health Magazine	5.0.1	Lifestyle	NO	id720853247	https://itunes.apple.com/au/app/flourish-your-guide-to-conscious/id720853247?mt=8	https://itunes.apple.com/au/app/flourish-your-guide-to-conscious/id720853247?mt=8	Free	2014-03-10
123	Fly Zen - The butterfly floating meditation game	2.3	Entertainment	NO	id356580845	https://itunes.apple.com/us/app/fly-zen-butterfly-floating/id356580845?mt=8	https://itunes.apple.com/us/app/fly-zen-butterfly-floating/id356580845?mt=8	0.99	2010-02-22
124	Flyg Fri	1.04	Lifestyle	NO	id573904090	https://itunes.apple.com/au/app/flyg-fri/id573904090?mt=8	https://itunes.apple.com/au/app/flyg-fri/id573904090?mt=8	8.99	2013-11-12
125	Free Meditation Music for Zen Meditation Relaxation Yoga and Massage Therapy	1	Music	NO	id857102992	https://itunes.apple.com/us/app/free-meditation-music-for/id857102992?mt=8	https://itunes.apple.com/us/app/free-meditation-music-for/id857102992?mt=8	Free	2014-04-12
126	Free Nature Music for help to relax, meditate, sleep, yoga, insomnia relief, massage therapy, SPA & wellness	2.0.1	Productivity	NO	id428758193	https://itunes.apple.com/us/app/free-nature-music-for-help/id428758193?mt=8	https://itunes.apple.com/us/app/free-nature-music-for-help/id428758193?mt=8	Free	2014-06-12
127	Future Goals	1	Lifestyle	NO	id573923235	https://itunes.apple.com/au/app/future-goals/id573923235?mt=8	https://itunes.apple.com/au/app/future-goals/id573923235?mt=8	2.49	2012-11-28
128	GAIN Yoga - custom, guided yoga practices for meditation, flexibility and fat loss	7.2	Health & Fitness	NO	id607077362	https://itunes.apple.com/au/app/gain-yoga-custom-guided-yoga/id607077362?mt=8	https://itunes.apple.com/au/app/gain-yoga-custom-guided-yoga/id607077362?mt=8	Free	2014-01-22
129	Get Mindfulness! A Mindfulness training	5.7	Health & Fitness	NO	id731412710	https://itunes.apple.com/au/app/get-mindfulness!-mindfulness/id731412710?mt=8	https://itunes.apple.com/au/app/get-mindfulness!-mindfulness/id731412710?mt=8	2.49	2014-06-08
130	Get relaxed free! - Personal Hypnosis Program	5.7	Health & Fitness	NO	id502379380	https://itunes.apple.com/au/app/get-relaxed-free!-personal/id502379380?mt=8	https://itunes.apple.com/au/app/get-relaxed-free!-personal/id502379380?mt=8	Free	2014-03-10
131	Get Relaxed! Personal Hypnosis Program!	4	Health & Fitness	NO	id495557443	https://itunes.apple.com/au/app/get-relaxed!-personal-hypnosis/id495557443?mt=8	https://itunes.apple.com/au/app/get-relaxed!-personal-hypnosis/id495557443?mt=8	3.79	2013-10-20
132	Get Some Headspace	1.8.3	Health & Fitness	YES	id493145008	https://itunes.apple.com/au/app/get-some-headspace/id493145008?mt=8	https://itunes.apple.com/au/app/get-some-headspace/id493145008?mt=8	Free	2014-04-27
133	GetZen	1	Games	NO	id874812277	https://itunes.apple.com/au/app/getzen/id874812277?mt=8	https://itunes.apple.com/au/app/getzen/id874812277?mt=8	1.29	2014-05-11
134	Go Meditate	1.0.0	Health & Fitness	NO	id882326487	https://itunes.apple.com/au/app/go-meditate/id882326487?mt=8	https://itunes.apple.com/au/app/go-meditate/id882326487?mt=8	Free	2014-06-11
135	God: Images and Meditation	1	Reference	NO	id476496522	https://itunes.apple.com/us/app/god-images-and-meditation/id476496522?mt=8	https://itunes.apple.com/us/app/god-images-and-meditation/id476496522?mt=8	Free	2012-04-24
136	Gold Star!	1.2	Health & Fitness	NO	id497645320	https://itunes.apple.com/au/app/gold-star!/id497645320?mt=8	https://itunes.apple.com/au/app/gold-star!/id497645320?mt=8	1.29	2012-05-24
137	Good Habits	1.7	Health & Fitness	NO	id431563345	https://itunes.apple.com/au/app/good-habits/id431563345?mt=8	https://itunes.apple.com/au/app/good-habits/id431563345?mt=8	6.49	2012-03-27
138	Grow Taller Meditation	1.0.1	Health & Fitness	NO	id739796893	https://itunes.apple.com/us/app/grow-taller-meditation/id739796893?mt=8	https://itunes.apple.com/us/app/grow-taller-meditation/id739796893?mt=8	4.99	2013-11-25
139	Guide for Meditation - Meditation music and techniques	1	Lifestyle	NO	id524644536	https://itunes.apple.com/us/app/guide-for-meditation-meditation/id524644536?mt=8	https://itunes.apple.com/us/app/guide-for-meditation-meditation/id524644536?mt=8	0.99	2012-05-10
140	Guided Meditation	1	Health & Fitness	NO	id822904884	https://itunes.apple.com/au/app/guided-meditation/id822904884?mt=8	https://itunes.apple.com/au/app/guided-meditation/id822904884?mt=8	Free	2014-03-05
141	Guided Meditation - Jack Kornfield	1.0.6	Lifestyle	NO	id561779369	https://itunes.apple.com/us/app/guided-meditation-jack-kornfield/id561779369?mt=8	https://itunes.apple.com/us/app/guided-meditation-jack-kornfield/id561779369?mt=8	12.99	2014-03-29
142	Guided Meditation Pro	1	Medical	NO	id847770889	https://itunes.apple.com/au/app/guided-meditation-pro/id847770889?mt=8	https://itunes.apple.com/au/app/guided-meditation-pro/id847770889?mt=8	3.79	2014-04-01
143	Guided Meditation Series	1.4	Health & Fitness	NO	id703010816	https://itunes.apple.com/us/app/guided-meditation-series/id703010816?mt=8	https://itunes.apple.com/us/app/guided-meditation-series/id703010816?mt=8	Free	2014-03-15
144	Guided Meditation Techniques Pro: 20+ Meditations for the beginner to advanced meditator	1	Health & Fitness	NO	id664620547	https://itunes.apple.com/us/app/guided-meditation-techniques/id664620547?mt=8	https://itunes.apple.com/us/app/guided-meditation-techniques/id664620547?mt=8	1.99	2013-06-29
145	Guided Meditation Techniques: 20+ Meditations for the beginner to advanced meditator	1	Health & Fitness	NO	id651977236	https://itunes.apple.com/us/app/guided-meditation-techniques/id651977236?mt=8	https://itunes.apple.com/us/app/guided-meditation-techniques/id651977236?mt=8	Free	2013-05-31
146	Guided Meditations for Difficult Times - Jack Kornfield	101.101.4	Lifestyle	NO	id560517294	https://itunes.apple.com/au/app/guided-meditations-for-difficult/id560517294?mt=8	https://itunes.apple.com/au/app/guided-meditations-for-difficult/id560517294?mt=8	12.99	2014-03-29
147	Guided Meditations for Self-Healing - Jack Kornfield	101.101.4	Lifestyle	NO	id560515887	https://itunes.apple.com/au/app/guided-meditations-for-self/id560515887?mt=8	https://itunes.apple.com/au/app/guided-meditations-for-self/id560515887?mt=8	12.99	2014-03-29
148	Guided Mind - Relax & Relieve Suffering, Stress, Anxiety, Insomnia & More Using Guided Meditation, Imagery & Mindfulness	1.2.7	Health & Fitness	NO	id672076838	https://itunes.apple.com/au/app/guided-mind-relax-relieve/id672076838?mt=8	https://itunes.apple.com/au/app/guided-mind-relax-relieve/id672076838?mt=8	Free	2014-05-14
149	Guided Sleep Meditation Free	2	Health & Fitness	NO	id768292706	https://itunes.apple.com/us/app/guided-sleep-meditation-free/id768292706?mt=8	https://itunes.apple.com/us/app/guided-sleep-meditation-free/id768292706?mt=8	Free	2014-02-18
150	Guru Meditation	1.2	Games	NO	id306610816	https://itunes.apple.com/us/app/guru-meditation/id306610816?mt=8	https://itunes.apple.com/us/app/guru-meditation/id306610816?mt=8	0.99	2009-07-03
151	Happiness - Mood Tracking Journal	2.4.1	Health & Fitness	NO	id501992445	https://itunes.apple.com/au/app/happiness-mood-tracking-journal/id501992445?mt=8	https://itunes.apple.com/au/app/happiness-mood-tracking-journal/id501992445?mt=8	6.49	2014-06-22
152	Happiness Wizard 1 Wellness, Gratitude, Mindfulness Life Coaching, and Self Help Positive Thinking	1.4	Lifestyle	NO	id767467127	https://itunes.apple.com/au/app/happiness-wizard-wellness/id767467127?mt=8	https://itunes.apple.com/au/app/happiness-wizard-wellness/id767467127?mt=8	Free	2014-05-04
153	Happy Hints	1.2	Lifestyle	NO	id521644635	https://itunes.apple.com/au/app/happy-hints/id521644635?mt=8	https://itunes.apple.com/au/app/happy-hints/id521644635?mt=8	6.49	2012-10-30
154	Healthy Life ABC Health and Lifestyle Magazine	5.0.1	Health & Fitness	NO	id816187749	https://itunes.apple.com/au/app/healthy-life-abc-health-lifestyle/id816187749?mt=8	https://itunes.apple.com/au/app/healthy-life-abc-health-lifestyle/id816187749?mt=8	Free	2014-03-17
155	Heart Centered Meditation	1.2	Health & Fitness	NO	id467425163	https://itunes.apple.com/us/app/heart-centered-meditation/id467425163?mt=8	https://itunes.apple.com/us/app/heart-centered-meditation/id467425163?mt=8	2.99	2012-09-05
156	Heart Meditation with Deepak Chopra	1	Health & Fitness	NO	id371932664	https://itunes.apple.com/au/app/heart-meditation-deepak-chopra/id371932664?mt=8	https://itunes.apple.com/au/app/heart-meditation-deepak-chopra/id371932664?mt=8	1.29	2010-05-21
157	How Are You?	1.3	Health & Fitness	NO	id746072884	https://itunes.apple.com/au/app/how-are-you/id746072884?mt=8	https://itunes.apple.com/au/app/how-are-you/id746072884?mt=8	2.49	2014-04-27
158	How To Meditate: Learn Meditation & Mindfulness Relaxation!	1	Health & Fitness	NO	id644890490	https://itunes.apple.com/au/app/how-to-meditate-learn-meditation/id644890490?mt=8	https://itunes.apple.com/au/app/how-to-meditate-learn-meditation/id644890490?mt=8	1.29	2013-05-10
159	I AM That I AM ~ Affirmation Recorder & Meditation	3.1	Lifestyle	NO	id560988091	https://itunes.apple.com/au/app/i-am-that-i-am-affirmation/id560988091?mt=8	https://itunes.apple.com/au/app/i-am-that-i-am-affirmation/id560988091?mt=8	3.79	2014-04-27
160	I AM That I AM ~ Affirmation Recorder & Meditation - LITE	3.1	Lifestyle	NO	id827141622	https://itunes.apple.com/us/app/i-am-that-i-am-affirmation/id827141622?mt=8	https://itunes.apple.com/us/app/i-am-that-i-am-affirmation/id827141622?mt=8	Free	2014-05-01
161	I Can Be a Happy Teenager	1.0.1	Education	NO	id564146604	https://itunes.apple.com/au/app/i-can-be-a-happy-teenager/id564146604?mt=8	https://itunes.apple.com/au/app/i-can-be-a-happy-teenager/id564146604?mt=8	Free	2013-01-31
162	I Can Be a Model Student	1	Education	NO	id564139906	https://itunes.apple.com/au/app/i-can-be-a-model-student/id564139906?mt=8	https://itunes.apple.com/au/app/i-can-be-a-model-student/id564139906?mt=8	Free	2012-12-20
163	I Can Be a Sound Sleeper	1.0.1	Lifestyle	NO	id564141523	https://itunes.apple.com/au/app/i-can-be-a-sound-sleeper/id564141523?mt=8	https://itunes.apple.com/au/app/i-can-be-a-sound-sleeper/id564141523?mt=8	Free	2013-02-14
164	I Can Be Calm	1.0.1	Utilities	NO	id564150882	https://itunes.apple.com/au/app/i-can-be-calm/id564150882?mt=8	https://itunes.apple.com/au/app/i-can-be-calm/id564150882?mt=8	Free	2013-01-26
165	I Can Be Clean	1	Health & Fitness	NO	id564151376	https://itunes.apple.com/au/app/i-can-be-clean/id564151376?mt=8	https://itunes.apple.com/au/app/i-can-be-clean/id564151376?mt=8	Free	2012-12-20
166	I Can Be Confident	1	Health & Fitness	NO	id564152606	https://itunes.apple.com/au/app/i-can-be-confident/id564152606?mt=8	https://itunes.apple.com/au/app/i-can-be-confident/id564152606?mt=8	Free	2012-12-20
167	I Can Be Fearless - Relax, remove fear and Anxiety	2.1.1	Medical	NO	id327538172	https://itunes.apple.com/au/app/i-can-be-fearless-relax-remove/id327538172?mt=8	https://itunes.apple.com/au/app/i-can-be-fearless-relax-remove/id327538172?mt=8	Free	2013-03-02
168	I Can Be Great in Bed	1	Lifestyle	NO	id564152217	https://itunes.apple.com/au/app/i-can-be-great-in-bed/id564152217?mt=8	https://itunes.apple.com/au/app/i-can-be-great-in-bed/id564152217?mt=8	Free	2012-12-20
169	I Can Be Healthy	1.0.1	Health & Fitness	NO	id564145316	https://itunes.apple.com/au/app/i-can-be-healthy/id564145316?mt=8	https://itunes.apple.com/au/app/i-can-be-healthy/id564145316?mt=8	Free	2013-05-20
170	I Can Be Lucky in Love	1.0.1	Lifestyle	NO	id564144695	https://itunes.apple.com/au/app/i-can-be-lucky-in-love/id564144695?mt=8	https://itunes.apple.com/au/app/i-can-be-lucky-in-love/id564144695?mt=8	Free	2013-01-24
171	iBiofeedback	1	Health & Fitness	NO	id319107253	https://itunes.apple.com/us/app/ibiofeedback/id319107253?mt=8	https://itunes.apple.com/us/app/ibiofeedback/id319107253?mt=8	1.99	2011-02-28
172	iMeditate Samadhi - Binaural Beats for Deep Meditation Chanting and Mind Relaxation	1.01	Health & Fitness	NO	id690060245	https://itunes.apple.com/us/app/imeditate-samadhi-binaural/id690060245?mt=8	https://itunes.apple.com/us/app/imeditate-samadhi-binaural/id690060245?mt=8	Free	2013-10-13
173	iMeditation - Guided Meditations	1.2.3	Health & Fitness	NO	id545930245	https://itunes.apple.com/au/app/imeditation-guided-meditations/id545930245?mt=8	https://itunes.apple.com/au/app/imeditation-guided-meditations/id545930245?mt=8	Free	2014-04-05
174	iMeditation Hindi	1.0.1	Health & Fitness	NO	id823475538	https://itunes.apple.com/au/app/imeditation-hindi/id823475538?mt=8	https://itunes.apple.com/au/app/imeditation-hindi/id823475538?mt=8	Free	2014-04-14
175	iMindfulness - Mindfulness meditation	2.02	Health & Fitness	YES	id473747142	https://itunes.apple.com/au/app/imindfulness-mindfulness-meditation/id473747142?mt=8	https://itunes.apple.com/au/app/imindfulness-mindfulness-meditation/id473747142?mt=8	2.49	2013-11-18
176	iMindfulness On The Go	1.02	Health & Fitness	YES	id682415762	https://itunes.apple.com/au/app/imindfulness-on-the-go/id682415762?mt=8	https://itunes.apple.com/au/app/imindfulness-on-the-go/id682415762?mt=8	2.49	2013-12-04
177	In The Moment - Mindful Eating	1.0.0	Health & Fitness	NO	id807652328	https://itunes.apple.com/au/app/in-the-moment-mindful-eating/id807652328?mt=8	https://itunes.apple.com/au/app/in-the-moment-mindful-eating/id807652328?mt=8	2.49	2014-02-02
178	In the Moment - Reduce stress, anxiety, depression and practice mindfulness	1	Lifestyle	NO	id812499901	https://itunes.apple.com/au/app/in-moment-reduce-stress-anxiety/id812499901?mt=8	https://itunes.apple.com/au/app/in-moment-reduce-stress-anxiety/id812499901?mt=8	2.49	2014-02-08
179	Inner Sound - Meditation on Your own Voice	2	Health & Fitness	NO	id887779234	https://itunes.apple.com/au/app/inner-sound-meditation-on/id887779234?mt=8	https://itunes.apple.com/au/app/inner-sound-meditation-on/id887779234?mt=8	1.29	2014-06-24
180	Insight - Guided Meditations	2.4.2	Health & Fitness	NO	id606067144	https://itunes.apple.com/au/app/insight-guided-meditations/id606067144?mt=8	https://itunes.apple.com/au/app/insight-guided-meditations/id606067144?mt=8	Free	2014-05-08
181	Insight Timer - Meditation Timer	11.2.2	Health & Fitness	NO	id337472899	https://itunes.apple.com/au/app/insight-timer-meditation-timer/id337472899?mt=8	https://itunes.apple.com/au/app/insight-timer-meditation-timer/id337472899?mt=8	Free	2014-05-06
182	Insight Timer for iPad - Meditation Timer	7.3.4	Health & Fitness	NO	id365641524	https://itunes.apple.com/au/app/insight-timer-for-ipad-meditation/id365641524?mt=8	https://itunes.apple.com/au/app/insight-timer-for-ipad-meditation/id365641524?mt=8	3.79	2014-05-06
183	InsightLA	1.05	Lifestyle	NO	id417265220	https://itunes.apple.com/au/app/insightla/id417265220?mt=8	https://itunes.apple.com/au/app/insightla/id417265220?mt=8	Free	2014-01-02
184	IntiMate	1.1	Health & Fitness	NO	id524302240	https://itunes.apple.com/au/app/intimate/id524302240?mt=8	https://itunes.apple.com/au/app/intimate/id524302240?mt=8	4.99	2012-07-24
185	iPsykologen	1	Health & Fitness	NO	id429756410	https://itunes.apple.com/au/app/ipsykologen/id429756410?mt=8	https://itunes.apple.com/au/app/ipsykologen/id429756410?mt=8	8.99	2011-04-08
186	iPuja Pro - the comprehensive meditation support	2.2	Health & Fitness	NO	id426659159	https://itunes.apple.com/us/app/ipuja-pro-comprehensive-meditation/id426659159?mt=8	https://itunes.apple.com/us/app/ipuja-pro-comprehensive-meditation/id426659159?mt=8	1.99	2013-08-29
187	i-Qi meditation timer	1.2.1	Health & Fitness	NO	id427428211	https://itunes.apple.com/au/app/i-qi-meditation-timer/id427428211?mt=8	https://itunes.apple.com/au/app/i-qi-meditation-timer/id427428211?mt=8	Free	2014-04-07
188	iSit ~ the ultimate meditation app	1	Health & Fitness	NO	id386632369	https://itunes.apple.com/us/app/isit-ultimate-meditation-app/id386632369?mt=8	https://itunes.apple.com/us/app/isit-ultimate-meditation-app/id386632369?mt=8	1.99	2010-08-19
189	JKZ Series1	1.4	Health & Fitness	NO	id700402554	https://itunes.apple.com/au/app/jkz-series1/id700402554?mt=8	https://itunes.apple.com/au/app/jkz-series1/id700402554?mt=8	4.99	2014-03-13
190	JKZ Series2	1.4	Health & Fitness	NO	id700523885	https://itunes.apple.com/au/app/jkz-series2/id700523885?mt=8	https://itunes.apple.com/au/app/jkz-series2/id700523885?mt=8	4.99	2014-03-13
191	JKZ Series3	1.4	Health & Fitness	NO	id700524071	https://itunes.apple.com/au/app/jkz-series3/id700524071?mt=8	https://itunes.apple.com/au/app/jkz-series3/id700524071?mt=8	4.99	2014-03-13
192	Joyful Journal	1.0.2	Utilities	NO	id563428034	https://itunes.apple.com/au/app/joyful-journal/id563428034?mt=8	https://itunes.apple.com/au/app/joyful-journal/id563428034?mt=8	Free	2012-12-05
193	Jung Da-yeon FigureRobics,Fitness for Weight Loss,30 Day Workout,International Edition	1.0.0	Health & Fitness	NO	id886088789	https://itunes.apple.com/au/app/jung-da-yeon-figurerobics/id886088789?mt=8	https://itunes.apple.com/au/app/jung-da-yeon-figurerobics/id886088789?mt=8	2.49	2014-06-12
194	Kelaa Mental Resilience	1	Health & Fitness	NO	id871136575	https://itunes.apple.com/au/app/kelaa-mental-resilience/id871136575?mt=8	https://itunes.apple.com/au/app/kelaa-mental-resilience/id871136575?mt=8	Free	2014-05-16
195	Kind MindQ	1	Business	NO	id865644372	https://itunes.apple.com/au/app/kind-mindq/id865644372?mt=8	https://itunes.apple.com/au/app/kind-mindq/id865644372?mt=8	Free	2014-05-01
196	Kundalini Meditation Music â€” Various Artists	1.0.4	Music	NO	id666341416	https://itunes.apple.com/us/app/kundalini-meditation-music/id666341416?mt=8	https://itunes.apple.com/us/app/kundalini-meditation-music/id666341416?mt=8	8.99	2014-03-27
197	Kundalini Yoga	1.1	Health & Fitness	NO	id598238037	https://itunes.apple.com/au/app/kundalini-yoga/id598238037?mt=8	https://itunes.apple.com/au/app/kundalini-yoga/id598238037?mt=8	3.79	2013-06-02
198	Law of Attraction Meditations	1.2	Lifestyle	NO	id781455062	https://itunes.apple.com/au/app/law-attraction-meditations/id781455062?mt=8	https://itunes.apple.com/au/app/law-attraction-meditations/id781455062?mt=8	Free	2014-04-08
199	Learn To Meditate - Learn Meditation Today!	1	Education	NO	id857409360	https://itunes.apple.com/us/app/learn-to-meditate-learn-meditation/id857409360?mt=8	https://itunes.apple.com/us/app/learn-to-meditate-learn-meditation/id857409360?mt=8	0.99	2014-04-11
200	Learn to Meditate: Meditation Without Borders	3.2	Health & Fitness	YES	id388320553	https://itunes.apple.com/us/app/learn-to-meditate-meditation/id388320553?mt=8	https://itunes.apple.com/us/app/learn-to-meditate-meditation/id388320553?mt=8	5.99	2014-05-14
201	Life & Coaching - Mind Your Performance	1	Lifestyle	NO	id807479826	https://itunes.apple.com/au/app/life-coaching-mind-your-performance/id807479826?mt=8	https://itunes.apple.com/au/app/life-coaching-mind-your-performance/id807479826?mt=8	Free	2014-02-12
202	Light Body Meditation with Deepak Chopra	1	Health & Fitness	NO	id371938689	https://itunes.apple.com/au/app/light-body-meditation-deepak/id371938689?mt=8	https://itunes.apple.com/au/app/light-body-meditation-deepak/id371938689?mt=8	1.29	2010-05-21
203	little memory - remember the little things in your life	0.15.1	Lifestyle	NO	id514233379	https://itunes.apple.com/au/app/little-memory-remember-little/id514233379?mt=8	https://itunes.apple.com/au/app/little-memory-remember-little/id514233379?mt=8	Free	2014-05-27
204	Living in Love	1.3.1	Health & Fitness	NO	id727632835	https://itunes.apple.com/us/app/living-in-love/id727632835?mt=8	https://itunes.apple.com/us/app/living-in-love/id727632835?mt=8	Free	2014-06-19
205	Living Well - Supporting Men's Well-being	1.1	Medical	NO	id872901093	https://itunes.apple.com/au/app/living-well-supporting-mens/id872901093?mt=8	https://itunes.apple.com/au/app/living-well-supporting-mens/id872901093?mt=8	Free	2014-06-17
206	Lose Weight - Mindfulness Meditation for weight loss and mindful eating	2.2	Health & Fitness	NO	id624565470	https://itunes.apple.com/au/app/lose-weight-mindfulness-meditation/id624565470?mt=8	https://itunes.apple.com/au/app/lose-weight-mindfulness-meditation/id624565470?mt=8	Free	2014-04-23
207	Lotus Bud Meditation Timer 2	2.1.4	Health & Fitness	NO	id731742827	https://itunes.apple.com/au/app/lotus-bud-meditation-timer-2/id731742827?mt=8	https://itunes.apple.com/au/app/lotus-bud-meditation-timer-2/id731742827?mt=8	Free	2014-06-12
208	Lotus Bud Mindfulness Bell	2.1.5	Health & Fitness	NO	id502329366	https://itunes.apple.com/au/app/lotus-bud-mindfulness-bell/id502329366?mt=8	https://itunes.apple.com/au/app/lotus-bud-mindfulness-bell/id502329366?mt=8	Free	2014-06-12
209	Love Meditation with Deepak Chopra	1	Health & Fitness	NO	id371937949	https://itunes.apple.com/au/app/love-meditation-deepak-chopra/id371937949?mt=8	https://itunes.apple.com/au/app/love-meditation-deepak-chopra/id371937949?mt=8	1.29	2010-05-21
210	Lucent Meditation	1.2	Lifestyle	NO	id813977115	https://itunes.apple.com/au/app/lucent-meditation/id813977115?mt=8	https://itunes.apple.com/au/app/lucent-meditation/id813977115?mt=8	Free	2014-06-26
211	Lulla-z: Sleep, meditation, yoga, relax & health aid with HD ambience zen, nature sound, music, binaural & noise	2.0.5	Health & Fitness	NO	id368741326	https://itunes.apple.com/us/app/lulla-z-sleep-meditation-yoga/id368741326?mt=8	https://itunes.apple.com/us/app/lulla-z-sleep-meditation-yoga/id368741326?mt=8	Free	2014-05-23
212	Mandala Meditation - iMandala	v. 1.5.1	Health & Fitness	NO	id548271470	https://itunes.apple.com/us/app/mandala-meditation-imandala/id548271470?mt=8	https://itunes.apple.com/us/app/mandala-meditation-imandala/id548271470?mt=8	Free	2013-08-18
213	Mandala Meditation HD	1.02	Lifestyle	NO	id578200429	https://itunes.apple.com/us/app/mandala-meditation-hd/id578200429?mt=8	https://itunes.apple.com/us/app/mandala-meditation-hd/id578200429?mt=8	2.99	2013-04-11
214	Mantra Minder	1.1.1	Health & Fitness	NO	id547477870	https://itunes.apple.com/au/app/mantra-minder/id547477870?mt=8	https://itunes.apple.com/au/app/mantra-minder/id547477870?mt=8	Free	2014-04-23
215	Master Meditation Beginner Stage	V 2.0	Health & Fitness	NO	id419773778	https://itunes.apple.com/us/app/master-meditation-beginner/id419773778?mt=8	https://itunes.apple.com/us/app/master-meditation-beginner/id419773778?mt=8	0.99	2011-02-18
216	Mayo Clinic Meditation	1	Health & Fitness	NO	id348265081	https://itunes.apple.com/us/app/mayo-clinic-meditation/id348265081?mt=8	https://itunes.apple.com/us/app/mayo-clinic-meditation/id348265081?mt=8	2.99	2009-12-29
217	ME System Pro	1.1	Health & Fitness	NO	id657410348	https://itunes.apple.com/au/app/me-system-pro/id657410348?mt=8	https://itunes.apple.com/au/app/me-system-pro/id657410348?mt=8	Free	2013-10-20
218	Medication Meditation	1.0.0	Games	NO	id871615113	https://itunes.apple.com/us/app/medication-meditation/id871615113?mt=8	https://itunes.apple.com/us/app/medication-meditation/id871615113?mt=8	1.99	2014-05-05
219	Meditacious	1.1.1	Health & Fitness	NO	id680568843	https://itunes.apple.com/au/app/meditacious/id680568843?mt=8	https://itunes.apple.com/au/app/meditacious/id680568843?mt=8	Free	2013-11-18
220	Meditate - Meditation Timer	2.3.1	Health & Fitness	NO	id322538701	https://itunes.apple.com/us/app/meditate-meditation-timer/id322538701?mt=8	https://itunes.apple.com/us/app/meditate-meditation-timer/id322538701?mt=8	3.99	2011-09-12
221	Meditate on the Go	1.1	Lifestyle	NO	id723407217	https://itunes.apple.com/au/app/meditate-on-the-go/id723407217?mt=8	https://itunes.apple.com/au/app/meditate-on-the-go/id723407217?mt=8	Free	2013-12-19
222	Meditate Timer	1	Health & Fitness	NO	id719171017	https://itunes.apple.com/us/app/meditate-timer/id719171017?mt=8	https://itunes.apple.com/us/app/meditate-timer/id719171017?mt=8	Free	2013-10-15
223	Meditation	2.1	Health & Fitness	NO	id398067717	https://itunes.apple.com/au/app/meditation/id398067717?mt=8	https://itunes.apple.com/au/app/meditation/id398067717?mt=8	1.29	2013-07-23
224	Meditation - Shinzen Young	101.100.6	Lifestyle	NO	id526521084	https://itunes.apple.com/au/app/meditation-shinzen-young/id526521084?mt=8	https://itunes.apple.com/au/app/meditation-shinzen-young/id526521084?mt=8	6.49	2014-03-29
225	Meditation - Tibetan Bowls	2.1.1	Music	NO	id392531124	https://itunes.apple.com/us/app/meditation-tibetan-bowls/id392531124?mt=8	https://itunes.apple.com/us/app/meditation-tibetan-bowls/id392531124?mt=8	Free	2014-06-08
226	Meditation :: Deepest Vision	1	Lifestyle	NO	id842959665	https://itunes.apple.com/us/app/meditation-deepest-vision/id842959665?mt=8	https://itunes.apple.com/us/app/meditation-deepest-vision/id842959665?mt=8	2.99	2014-03-30
227	Meditation 108 Bows	1.9	Health & Fitness	NO	id340331164	https://itunes.apple.com/us/app/meditation-108-bows/id340331164?mt=8	https://itunes.apple.com/us/app/meditation-108-bows/id340331164?mt=8	0.99	2012-10-16
228	Meditation 123	1.5	Health & Fitness	NO	id584469087	https://itunes.apple.com/us/app/meditation-123/id584469087?mt=8	https://itunes.apple.com/us/app/meditation-123/id584469087?mt=8	2.99	2013-03-12
229	Meditation Alarm Clock	1.2	Health & Fitness	NO	id741219898	https://itunes.apple.com/au/app/meditation-alarm-clock/id741219898?mt=8	https://itunes.apple.com/au/app/meditation-alarm-clock/id741219898?mt=8	2.49	2014-04-14
230	Meditation Ball	1	Lifestyle	NO	id450210190	https://itunes.apple.com/au/app/meditation-ball/id450210190?mt=8	https://itunes.apple.com/au/app/meditation-ball/id450210190?mt=8	1.29	2011-07-28
231	Meditation Bells	1	Lifestyle	NO	id458621462	https://itunes.apple.com/au/app/meditation-bells/id458621462?mt=8	https://itunes.apple.com/au/app/meditation-bells/id458621462?mt=8	1.29	2011-12-07
232	Meditation by Mind Blown, Timer & How To Techniques	2	Health & Fitness	NO	id570108550	https://itunes.apple.com/au/app/meditation-by-mind-blown-timer/id570108550?mt=8	https://itunes.apple.com/au/app/meditation-by-mind-blown-timer/id570108550?mt=8	Free	2013-11-16
233	Meditation by Mindifi - experience calm, relaxing, and deep focus and rest with meditations and hypnosis	1	Lifestyle	NO	id780231413	https://itunes.apple.com/au/app/meditation-by-mindifi-experience/id780231413?mt=8	https://itunes.apple.com/au/app/meditation-by-mindifi-experience/id780231413?mt=8	Free	2014-02-27
234	Meditation Candle	1	Lifestyle	NO	id546309403	https://itunes.apple.com/us/app/meditation-candle/id546309403?mt=8	https://itunes.apple.com/us/app/meditation-candle/id546309403?mt=8	Free	2012-08-01
235	Meditation Chants	2.2	Music	NO	id757766864	https://itunes.apple.com/au/app/meditation-chants/id757766864?mt=8	https://itunes.apple.com/au/app/meditation-chants/id757766864?mt=8	Free	2014-02-14
236	Meditation Diary	1	Lifestyle	NO	id691036710	https://itunes.apple.com/us/app/meditation-diary/id691036710?mt=8	https://itunes.apple.com/us/app/meditation-diary/id691036710?mt=8	Free	2013-08-28
237	Meditation Energy Relaxing Scenes	2.1	Entertainment	NO	id309257071	https://itunes.apple.com/us/app/meditation-energy-relaxing/id309257071?mt=8	https://itunes.apple.com/us/app/meditation-energy-relaxing/id309257071?mt=8	10.99	2013-12-10
238	Meditation Finder	1	Health & Fitness	NO	id825851062	https://itunes.apple.com/au/app/meditation-finder/id825851062?mt=8	https://itunes.apple.com/au/app/meditation-finder/id825851062?mt=8	1.29	2014-03-03
239	Meditation for Beginners	101.100.3	Lifestyle	NO	id516771545	https://itunes.apple.com/au/app/meditation-for-beginners/id516771545?mt=8	https://itunes.apple.com/au/app/meditation-for-beginners/id516771545?mt=8	12.99	2014-03-27
240	Meditation For Beginners (video) - Jack Kornfield	1.0.6	Lifestyle	NO	id642509798	https://itunes.apple.com/au/app/meditation-for-beginners-video/id642509798?mt=8	https://itunes.apple.com/au/app/meditation-for-beginners-video/id642509798?mt=8	12.99	2014-03-29
241	Meditation For Beginners By Michael Jacobs	1.0.0	Lifestyle	NO	id814266467	https://itunes.apple.com/us/app/meditation-for-beginners-by/id814266467?mt=8	https://itunes.apple.com/us/app/meditation-for-beginners-by/id814266467?mt=8	2.99	2014-02-27
242	Meditation for Kids - HD	1	Education	NO	id552825063	https://itunes.apple.com/us/app/meditation-for-kids-hd/id552825063?mt=8	https://itunes.apple.com/us/app/meditation-for-kids-hd/id552825063?mt=8	1.99	2012-08-25
243	Meditation For Life - Relaxation, Sound Sleep, Autosuggestion, Happiness, Prayer & Successful Future	1.1	Health & Fitness	NO	id734318632	https://itunes.apple.com/au/app/meditation-for-life-relaxation/id734318632?mt=8	https://itunes.apple.com/au/app/meditation-for-life-relaxation/id734318632?mt=8	Free	2014-02-11
244	Meditation for OCD & Anxiety	2	Health & Fitness	NO	id820450579	https://itunes.apple.com/us/app/meditation-for-ocd-anxiety/id820450579?mt=8	https://itunes.apple.com/us/app/meditation-for-ocd-anxiety/id820450579?mt=8	1.99	2014-03-05
245	Meditation for Optimum Health - Andrew Weil, M.D. and Jon Kabat-Zinn, Ph.D.	1.0.3	Lifestyle	NO	id561747607	https://itunes.apple.com/au/app/meditation-for-optimum-health/id561747607?mt=8	https://itunes.apple.com/au/app/meditation-for-optimum-health/id561747607?mt=8	16.99	2014-03-29
246	Meditation For Relaxation & Calm	2	Health & Fitness	NO	id818933927	https://itunes.apple.com/us/app/meditation-for-relaxation/id818933927?mt=8	https://itunes.apple.com/us/app/meditation-for-relaxation/id818933927?mt=8	Free	2014-03-05
247	Meditation in everyday life - Tips and tricks to apply meditation and mindfulness in your daily life	1	Health & Fitness	NO	id692173070	https://itunes.apple.com/au/app/meditation-in-everyday-life/id692173070?mt=8	https://itunes.apple.com/au/app/meditation-in-everyday-life/id692173070?mt=8	Free	2013-09-12
248	Meditation Jar	1.2	Health & Fitness	NO	id528913221	https://itunes.apple.com/us/app/meditation-jar/id528913221?mt=8	https://itunes.apple.com/us/app/meditation-jar/id528913221?mt=8	Free	2014-04-09
249	Meditation Land	1.0.1	Health & Fitness	NO	id431541900	https://itunes.apple.com/us/app/meditation-land/id431541900?mt=8	https://itunes.apple.com/us/app/meditation-land/id431541900?mt=8	0.99	2011-07-01
250	Meditation Lounge	1.1	Lifestyle	NO	id680239672	https://itunes.apple.com/us/app/meditation-lounge/id680239672?mt=8	https://itunes.apple.com/us/app/meditation-lounge/id680239672?mt=8	Free	2013-08-15
251	Meditation Man 3D Sound	1.1	Medical	NO	id518749437	https://itunes.apple.com/us/app/meditation-man-3d-sound/id518749437?mt=8	https://itunes.apple.com/us/app/meditation-man-3d-sound/id518749437?mt=8	3.99	2012-08-07
252	Meditation Mandalas	1	Lifestyle	NO	id502968824	https://itunes.apple.com/us/app/meditation-mandalas/id502968824?mt=8	https://itunes.apple.com/us/app/meditation-mandalas/id502968824?mt=8	Free	2012-02-28
253	Meditation Melodies HD	1	Music	NO	id479487989	https://itunes.apple.com/us/app/meditation-melodies-hd/id479487989?mt=8	https://itunes.apple.com/us/app/meditation-melodies-hd/id479487989?mt=8	Free	2011-11-29
254	Meditation Music	1	Health & Fitness	NO	id847331789	https://itunes.apple.com/us/app/meditation-music/id847331789?mt=8	https://itunes.apple.com/us/app/meditation-music/id847331789?mt=8	0.99	2014-04-01
255	Meditation Music 2 1 Forest Peace	1.7	Health & Fitness	NO	id597397015	https://itunes.apple.com/au/app/meditation-music-2-forest/id597397015?mt=8	https://itunes.apple.com/au/app/meditation-music-2-forest/id597397015?mt=8	2.49	2013-12-12
256	Meditation Music 3 Celestielle	1.7	Health & Fitness	NO	id597403811	https://itunes.apple.com/au/app/meditation-music-3-celestielle/id597403811?mt=8	https://itunes.apple.com/au/app/meditation-music-3-celestielle/id597403811?mt=8	2.49	2013-12-11
257	Meditation Music for Zen Meditation Relaxation Yoga and Massage Therapy	1.4	Music	NO	id504070428	https://itunes.apple.com/us/app/meditation-music-for-zen-meditation/id504070428?mt=8	https://itunes.apple.com/us/app/meditation-music-for-zen-meditation/id504070428?mt=8	0.99	2014-04-08
258	Meditation Music Radio	2.1	Lifestyle	NO	id448065498	https://itunes.apple.com/au/app/meditation-music-radio/id448065498?mt=8	https://itunes.apple.com/au/app/meditation-music-radio/id448065498?mt=8	1.29	2012-11-19
259	Meditation Music: Mindfulness	1	Health & Fitness	NO	id611998012	https://itunes.apple.com/au/app/meditation-music-mindfulness/id611998012?mt=8	https://itunes.apple.com/au/app/meditation-music-mindfulness/id611998012?mt=8	4.99	2013-03-12
260	Meditation Oasis App	1.19.10	Health & Fitness	NO	id335343404	https://itunes.apple.com/au/app/meditation-oasis-app/id335343404?mt=8	https://itunes.apple.com/au/app/meditation-oasis-app/id335343404?mt=8	3.79	2013-10-11
261	Meditation Scenes - Video Relax Pack	2.1	Music	NO	id309510805	https://itunes.apple.com/us/app/meditation-scenes-video-relax/id309510805?mt=8	https://itunes.apple.com/us/app/meditation-scenes-video-relax/id309510805?mt=8	10.99	2013-11-29
262	Meditation Scenes II - Video Relax Pack	1.8	Health & Fitness	NO	id310642678	https://itunes.apple.com/us/app/meditation-scenes-ii-video/id310642678?mt=8	https://itunes.apple.com/us/app/meditation-scenes-ii-video/id310642678?mt=8	11.99	2013-12-12
263	Meditation Seconds Lite	1.7	Health & Fitness	NO	id454416432	https://itunes.apple.com/au/app/meditation-seconds-lite/id454416432?mt=8	https://itunes.apple.com/au/app/meditation-seconds-lite/id454416432?mt=8	Free	2013-03-08
264	Meditation Sleep Trainer	1	Health & Fitness	NO	id449244548	https://itunes.apple.com/us/app/meditation-sleep-trainer/id449244548?mt=8	https://itunes.apple.com/us/app/meditation-sleep-trainer/id449244548?mt=8	1.99	2011-07-15
265	Meditation Sounds	1	Lifestyle	NO	id502269760	https://itunes.apple.com/us/app/meditation-sounds/id502269760?mt=8	https://itunes.apple.com/us/app/meditation-sounds/id502269760?mt=8	1.99	2012-02-24
266	Meditation Sounds and Ambient Music for Nondirective Meditation, Reduce Stress, Yoga Class, Massage Therapy, Inner Peace and Zen	1.4	Medical	NO	id480482876	https://itunes.apple.com/us/app/meditation-sounds-ambient/id480482876?mt=8	https://itunes.apple.com/us/app/meditation-sounds-ambient/id480482876?mt=8	0.99	2014-05-22
267	Meditation Spa	1.5	Health & Fitness	NO	id620248443	https://itunes.apple.com/us/app/meditation-spa/id620248443?mt=8	https://itunes.apple.com/us/app/meditation-spa/id620248443?mt=8	Free	2014-05-16
268	Meditation Station	1.18.8	Health & Fitness	NO	id366473030	https://itunes.apple.com/us/app/meditation-station/id366473030?mt=8	https://itunes.apple.com/us/app/meditation-station/id366473030?mt=8	1.99	2012-12-14
269	Meditation Time - A meditation timer with free guided meditation	1.2	Health & Fitness	NO	id794980636	https://itunes.apple.com/au/app/meditation-time-meditation/id794980636?mt=8	https://itunes.apple.com/au/app/meditation-time-meditation/id794980636?mt=8	Free	2014-03-07
270	Meditation Timer	1.6.1	Lifestyle	NO	id289187420	https://itunes.apple.com/us/app/meditation-timer/id289187420?mt=8	https://itunes.apple.com/us/app/meditation-timer/id289187420?mt=8	0.99	2013-10-09
271	Meditation Timer - Find Peace, Relaxation and Your Zen Life	1	Lifestyle	NO	id652309055	https://itunes.apple.com/us/app/meditation-timer-find-peace/id652309055?mt=8	https://itunes.apple.com/us/app/meditation-timer-find-peace/id652309055?mt=8	0.99	2013-05-30
272	Meditation Timer - Meditate ZenPro	1.1	Health & Fitness	NO	id590359426	https://itunes.apple.com/us/app/meditation-timer-meditate/id590359426?mt=8	https://itunes.apple.com/us/app/meditation-timer-meditate/id590359426?mt=8	0.99	2013-05-07
273	Meditation Timer +	1	Health & Fitness	NO	id507937606	https://itunes.apple.com/us/app/meditation-timer-+/id507937606?mt=8	https://itunes.apple.com/us/app/meditation-timer-+/id507937606?mt=8	1.99	2012-03-13
274	Meditation Timer for iPad	2	Health & Fitness	NO	id514271769	https://itunes.apple.com/us/app/meditation-timer-for-ipad/id514271769?mt=8	https://itunes.apple.com/us/app/meditation-timer-for-ipad/id514271769?mt=8	1.99	2013-11-30
275	Meditation Timer for YouTube	1.1	Lifestyle	NO	id708869238	https://itunes.apple.com/au/app/meditation-timer-for-youtube/id708869238?mt=8	https://itunes.apple.com/au/app/meditation-timer-for-youtube/id708869238?mt=8	Free	2013-10-08
276	Meditation Timer Free	2	Health & Fitness	NO	id515571863	https://itunes.apple.com/au/app/meditation-timer-free/id515571863?mt=8	https://itunes.apple.com/au/app/meditation-timer-free/id515571863?mt=8	Free	2013-11-27
277	Meditation Timer Free for iPad	2	Health & Fitness	NO	id517901900	https://itunes.apple.com/au/app/meditation-timer-free-for/id517901900?mt=8	https://itunes.apple.com/au/app/meditation-timer-free-for/id517901900?mt=8	Free	2013-11-30
278	Meditation Timer Pro	2	Health & Fitness	NO	id509073019	https://itunes.apple.com/au/app/meditation-timer-pro/id509073019?mt=8	https://itunes.apple.com/au/app/meditation-timer-pro/id509073019?mt=8	1.29	2013-11-27
279	Meditation: Mindfulness Made Easy	1.0.2	Lifestyle	NO	id489851538	https://itunes.apple.com/au/app/meditation-mindfulness-made/id489851538?mt=8	https://itunes.apple.com/au/app/meditation-mindfulness-made/id489851538?mt=8	2.49	2013-06-08
280	MeditationBuddy	1	Lifestyle	NO	id453981398	https://itunes.apple.com/us/app/meditationbuddy/id453981398?mt=8	https://itunes.apple.com/us/app/meditationbuddy/id453981398?mt=8	Free	2011-08-08
281	Meditations	1.2	Lifestyle	NO	id554329511	https://itunes.apple.com/au/app/meditations/id554329511?mt=8	https://itunes.apple.com/au/app/meditations/id554329511?mt=8	1.29	2013-02-21
282	Meditator - Meditation Timer	2.8	Health & Fitness	NO	id288676740	https://itunes.apple.com/au/app/meditator-meditation-timer/id288676740?mt=8	https://itunes.apple.com/au/app/meditator-meditation-timer/id288676740?mt=8	3.79	2011-08-25
283	Mental Workout	1.1.01	Health & Fitness	NO	id555740294	https://itunes.apple.com/au/app/mental-workout/id555740294?mt=8	https://itunes.apple.com/au/app/mental-workout/id555740294?mt=8	Free	2014-06-05
284	MeoTempo	1.5.6	Productivity	NO	id572312873	https://itunes.apple.com/au/app/meotempo/id572312873?mt=8	https://itunes.apple.com/au/app/meotempo/id572312873?mt=8	Free	2014-05-14
285	MFG	1.1	Health & Fitness	NO	id552832295	https://itunes.apple.com/au/app/mfg/id552832295?mt=8	https://itunes.apple.com/au/app/mfg/id552832295?mt=8	Free	2013-10-01
286	Mi Ridell!	1.2	Education	NO	id632701983	https://itunes.apple.com/au/app/mi-ridell!/id632701983?mt=8	https://itunes.apple.com/au/app/mi-ridell!/id632701983?mt=8	4.99	2013-04-12
287	Mind	1.2	Utilities	NO	id419702358	https://itunes.apple.com/us/app/mind/id419702358?mt=8	https://itunes.apple.com/us/app/mind/id419702358?mt=8	Free	2012-12-12
288	Mind Attuned Meditation Garden	1.1	Health & Fitness	NO	id715736691	https://itunes.apple.com/us/app/mind-attuned-meditation-garden/id715736691?mt=8	https://itunes.apple.com/us/app/mind-attuned-meditation-garden/id715736691?mt=8	Free	2013-12-05
289	Mind Spa White Noise Free - Sleep, Relax, Meditate, Focus, Rest & Nap Better with Mindfulness, Hypnosis, Meditation, Binaural Sounds & Melodies	1.0.1	Health & Fitness	NO	id860481177	https://itunes.apple.com/au/app/mind-spa-white-noise-free/id860481177?mt=8	https://itunes.apple.com/au/app/mind-spa-white-noise-free/id860481177?mt=8	Free	2014-05-02
290	mind wave: deep sleep, meditate, brainwave, meditation	1	Health & Fitness	NO	id829974587	https://itunes.apple.com/us/app/mind-wave-deep-sleep-meditate/id829974587?mt=8	https://itunes.apple.com/us/app/mind-wave-deep-sleep-meditate/id829974587?mt=8	0.99	2014-03-07
291	MindBody Medicine	1.0.1	Health & Fitness	NO	id442159799	https://itunes.apple.com/au/app/mindbody-medicine/id442159799?mt=8	https://itunes.apple.com/au/app/mindbody-medicine/id442159799?mt=8	1.29	2011-06-25
292	Mindfit	1.11	Health & Fitness	NO	id859891991	https://itunes.apple.com/au/app/mindfit/id859891991?mt=8	https://itunes.apple.com/au/app/mindfit/id859891991?mt=8	4.99	2014-06-24
293	Mindful	2	Games	NO	id349881303	https://itunes.apple.com/au/app/mindful/id349881303?mt=8	https://itunes.apple.com/au/app/mindful/id349881303?mt=8	Free	2011-04-07
294	Mindful Alarm Clock	1.0.1	Utilities	NO	id844373382	https://itunes.apple.com/us/app/mindful-alarm-clock/id844373382?mt=8	https://itunes.apple.com/us/app/mindful-alarm-clock/id844373382?mt=8	0.99	2014-04-24
295	Mindful Bite	1	Health & Fitness	NO	id349000943	https://itunes.apple.com/au/app/mindful-bite/id349000943?mt=8	https://itunes.apple.com/au/app/mindful-bite/id349000943?mt=8	1.29	2010-01-07
296	Mindful Delight - A No-Diet Eating and Awareness Tracker	4.0.2	Food & Drink	NO	id645503884	https://itunes.apple.com/au/app/mindful-delight-no-diet-eating/id645503884?mt=8	https://itunes.apple.com/au/app/mindful-delight-no-diet-eating/id645503884?mt=8	3.79	2013-05-29
297	Mindful Eating	1.8	Health & Fitness	NO	id345722034	https://itunes.apple.com/au/app/mindful-eating/id345722034?mt=8	https://itunes.apple.com/au/app/mindful-eating/id345722034?mt=8	7.49	2013-01-04
298	Mindful Eating Journal	1.2	Health & Fitness	NO	id864880526	https://itunes.apple.com/au/app/mindful-eating-journal/id864880526?mt=8	https://itunes.apple.com/au/app/mindful-eating-journal/id864880526?mt=8	4.99	2014-05-13
299	Mindful Eating Journal	1.2	Health & Fitness	NO	id864880526	https://itunes.apple.com/au/app/mindful-eating-journal/id864880526?mt=8	https://itunes.apple.com/au/app/mindful-eating-journal/id864880526?mt=8	4.99	2014-05-13
300	Mindful Habit	1.1	Health & Fitness	NO	id846769176	https://itunes.apple.com/us/app/mindful-habit/id846769176?mt=8	https://itunes.apple.com/us/app/mindful-habit/id846769176?mt=8	Free	2014-05-12
301	Mindful Leadership	1.0.4	Health & Fitness	NO	id777820403	https://itunes.apple.com/us/app/mindful-leadership/id777820403?mt=8	https://itunes.apple.com/us/app/mindful-leadership/id777820403?mt=8	Free	2014-04-14
302	Mindful Meal Plan	1.3.4	Productivity	NO	id855566445	https://itunes.apple.com/au/app/mindful-meal-plan/id855566445?mt=8	https://itunes.apple.com/au/app/mindful-meal-plan/id855566445?mt=8	Free	2014-05-08
303	Mindful Meals	1.1	Health & Fitness	NO	id535440148	https://itunes.apple.com/au/app/mindful-meals/id535440148?mt=8	https://itunes.apple.com/au/app/mindful-meals/id535440148?mt=8	1.29	2012-07-07
304	Mindful Meditations Pro: Guided meditation techniques for mindfulness	1	Health & Fitness	NO	id668997663	https://itunes.apple.com/au/app/mindful-meditations-pro-guided/id668997663?mt=8	https://itunes.apple.com/au/app/mindful-meditations-pro-guided/id668997663?mt=8	2.49	2013-07-18
305	Mindful Minerals	1.7	Lifestyle	NO	id803437509	https://itunes.apple.com/us/app/mindful-minerals/id803437509?mt=8	https://itunes.apple.com/us/app/mindful-minerals/id803437509?mt=8	Free	2014-03-31
306	Mindful Moments	1	Lifestyle	NO	id662903282	https://itunes.apple.com/au/app/mindful-moments/id662903282?mt=8	https://itunes.apple.com/au/app/mindful-moments/id662903282?mt=8	Free	2013-06-24
307	Mindful Moods	1.02	Health & Fitness	NO	id765315151	https://itunes.apple.com/us/app/mindful-moods/id765315151?mt=8	https://itunes.apple.com/us/app/mindful-moods/id765315151?mt=8	Free	2014-01-16
308	Mindful Moon - Stress Relief & Happiness through Inspirational Quotes & Positive Daily Reminders	2.1.0	Health & Fitness	NO	id434446709	https://itunes.apple.com/us/app/mindful-moon-stress-relief/id434446709?mt=8	https://itunes.apple.com/us/app/mindful-moon-stress-relief/id434446709?mt=8	2.99	2014-01-28
309	Mindful Mynah - The tiny mindfulness bell	1.53	Productivity	NO	id594974158	https://itunes.apple.com/au/app/mindful-mynah-tiny-mindfulness/id594974158?mt=8	https://itunes.apple.com/au/app/mindful-mynah-tiny-mindfulness/id594974158?mt=8	2.49	2014-04-28
310	MINDFUL PREGNANCY	1.2	Lifestyle	NO	id794399948	https://itunes.apple.com/us/app/mindful-pregnancy/id794399948?mt=8	https://itunes.apple.com/us/app/mindful-pregnancy/id794399948?mt=8	0.99	2014-02-03
311	Mindful Sally	1	Lifestyle	NO	id697963140	https://itunes.apple.com/au/app/mindful-sally/id697963140?mt=8	https://itunes.apple.com/au/app/mindful-sally/id697963140?mt=8	Free	2013-11-04
312	Mindful365	1	Lifestyle	NO	id617877996	https://itunes.apple.com/au/app/mindful365/id617877996?mt=8	https://itunes.apple.com/au/app/mindful365/id617877996?mt=8	4.99	2013-03-26
313	Mindfulise	1	Health & Fitness	YES	id549080381	https://itunes.apple.com/au/app/mindfulise/id549080381?mt=8	https://itunes.apple.com/au/app/mindfulise/id549080381?mt=8	3.79	2012-12-19
314	Mindfully Me Mindfulness & Meditation	1.2	Health & Fitness	YES	id529326657	https://itunes.apple.com/au/app/mindfully-me-mindfulness-meditation/id529326657?mt=8	https://itunes.apple.com/au/app/mindfully-me-mindfulness-meditation/id529326657?mt=8	Free	2013-01-09
315	MindfullySo To Go	1.0.0	Health & Fitness	NO	id857775009	https://itunes.apple.com/au/app/mindfullyso-to-go/id857775009?mt=8	https://itunes.apple.com/au/app/mindfullyso-to-go/id857775009?mt=8	Free	2014-04-13
316	Mindfulness	2	Health & Fitness	NO	id732826090	https://itunes.apple.com/au/app/mindfulness/id732826090?mt=8	https://itunes.apple.com/au/app/mindfulness/id732826090?mt=8	Free	2013-11-12
317	Mindfulness	1.2	Health & Fitness	NO	id849745476	https://itunes.apple.com/au/app/mindfulness/id849745476?mt=8	https://itunes.apple.com/au/app/mindfulness/id849745476?mt=8	Free	2014-04-24
318	Mindfulness	1.2	Health & Fitness	NO	id766655636	https://itunes.apple.com/au/app/mindfulness-for-b-rn/id766655636?mt=8	https://itunes.apple.com/au/app/mindfulness-for-b-rn/id766655636?mt=8	2.49	2014-06-07
319	Mindfulness	2.2	Lifestyle	NO	id768160710	https://itunes.apple.com/au/app/mindfulness/id768160710?mt=8	https://itunes.apple.com/au/app/mindfulness/id768160710?mt=8	4.99	2014-06-12
320	Mindfulness - Everyday guided meditations that help you focus, sleep better, stay calm and reduce stress & anxiety.	1.0.2	Health & Fitness	NO	id826468170	https://itunes.apple.com/au/app/mindfulness-everyday-guided/id826468170?mt=8	https://itunes.apple.com/au/app/mindfulness-everyday-guided/id826468170?mt=8	Free	2014-05-27
321	Mindfulness - Lugn och lycklig	1.6	Health & Fitness	NO	id521540237	https://itunes.apple.com/au/app/mindfulness-lugn-och-lycklig/id521540237?mt=8	https://itunes.apple.com/au/app/mindfulness-lugn-och-lycklig/id521540237?mt=8	2.49	2013-10-23
322	Mindfulness 2	1	Health & Fitness	NO	id738492274	https://itunes.apple.com/au/app/mindfulness-2/id738492274?mt=8	https://itunes.apple.com/au/app/mindfulness-2/id738492274?mt=8	Free	2013-11-12
323	Mindfulness and Psychotherapy - Thich Nhat Hanh	101.100.4	Lifestyle	NO	id545472450	https://itunes.apple.com/au/app/mindfulness-psychotherapy/id545472450?mt=8	https://itunes.apple.com/au/app/mindfulness-psychotherapy/id545472450?mt=8	16.99	2014-03-29
324	Mindfulness App	4.4	Health & Fitness	NO	id578143103	https://itunes.apple.com/au/app/mindfulness-app/id578143103?mt=8	https://itunes.apple.com/au/app/mindfulness-app/id578143103?mt=8	6.49	2013-12-05
325	Mindfulness Attitude	1	Lifestyle	NO	id397247459	https://itunes.apple.com/au/app/mindfulness-attitude/id397247459?mt=8	https://itunes.apple.com/au/app/mindfulness-attitude/id397247459?mt=8	Free	2010-10-16
326	Mindfulness av Helena	1	Health & Fitness	NO	id807008410	https://itunes.apple.com/au/app/mindfulness-av-helena-lowen/id807008410?mt=8	https://itunes.apple.com/au/app/mindfulness-av-helena-lowen/id807008410?mt=8	3.79	2014-02-18
327	Mindfulness Bell	3.1.1	Health & Fitness	NO	id380816407	https://itunes.apple.com/au/app/mindfulness-bell/id380816407?mt=8	https://itunes.apple.com/au/app/mindfulness-bell/id380816407?mt=8	1.29	2012-10-17
328	Mindfulness Bell Free	1	Lifestyle	NO	id770896731	https://itunes.apple.com/au/app/mindfulness-bell-free/id770896731?mt=8	https://itunes.apple.com/au/app/mindfulness-bell-free/id770896731?mt=8	Free	2013-12-06
329	Mindfulness by Potential Project	1.5	Health & Fitness	YES	id503285938	https://itunes.apple.com/au/app/mindfulness-by-potential-project/id503285938?mt=8	https://itunes.apple.com/au/app/mindfulness-by-potential-project/id503285938?mt=8	2.49	2013-10-10
330	Mindfulness Clock	1.0.0	Health & Fitness	NO	id540327098	https://itunes.apple.com/au/app/mindfulness-clock/id540327098?mt=8	https://itunes.apple.com/au/app/mindfulness-clock/id540327098?mt=8	2.49	2012-11-02
331	Mindfulness Coach	1.2	Health & Fitness	YES	id804284729	https://itunes.apple.com/au/app/mindfulness-coach/id804284729?mt=8	https://itunes.apple.com/au/app/mindfulness-coach/id804284729?mt=8	Free	2014-01-31
332	Mindfulness Daily	1.06	Health & Fitness	YES	id701112447	https://itunes.apple.com/au/app/mindfulness-daily/id701112447?mt=8	https://itunes.apple.com/au/app/mindfulness-daily/id701112447?mt=8	Free	2014-06-17
333	Mindfulness exercise	1.1.1	Lifestyle	NO	id836111756	https://itunes.apple.com/au/app/mindfulness-exercise/id836111756?mt=8	https://itunes.apple.com/au/app/mindfulness-exercise/id836111756?mt=8	1.29	2014-05-12
334	Mindfulness Focus Now	1	Health & Fitness	NO	id722932306	https://itunes.apple.com/au/app/mindfulness-focus-now/id722932306?mt=8	https://itunes.apple.com/au/app/mindfulness-focus-now/id722932306?mt=8	Free	2013-10-17
335	Mindfulness for Beginners Jon Kabat-Zinn	1.0.4	Lifestyle	NO	id666339305	https://itunes.apple.com/au/app/mindfulness-for-beginners/id666339305?mt=8	https://itunes.apple.com/au/app/mindfulness-for-beginners/id666339305?mt=8	12.99	2014-03-27
336	Mindfulness for Pregnancy	1.2	Health & Fitness	NO	id504778562	https://itunes.apple.com/au/app/mindfulness-for-pregnancy/id504778562?mt=8	https://itunes.apple.com/au/app/mindfulness-for-pregnancy/id504778562?mt=8	3.79	2013-03-14
337	Mindfulness Guided Meditation	1.01	Lifestyle	NO	id597342164	https://itunes.apple.com/au/app/mindfulness-guided-meditation/id597342164?mt=8	https://itunes.apple.com/au/app/mindfulness-guided-meditation/id597342164?mt=8	1.29	2013-04-05
338	Mindfulness i hverdagen v/ Allan Bau Petersen	1.1.1	Health & Fitness	NO	id532884676	https://itunes.apple.com/au/app/mindfulness-i-hverdagen-v/id532884676?mt=8	https://itunes.apple.com/au/app/mindfulness-i-hverdagen-v/id532884676?mt=8	Free	2013-10-12
339	Mindfulness Manager	1	Health & Fitness	NO	id882927890	https://itunes.apple.com/au/app/mindfulness-manager/id882927890?mt=8	https://itunes.apple.com/au/app/mindfulness-manager/id882927890?mt=8	Free	2014-06-15
340	Mindfulness Meditation	3	Health & Fitness	NO	id312327144	https://itunes.apple.com/au/app/mindfulness-meditation/id312327144?mt=8	https://itunes.apple.com/au/app/mindfulness-meditation/id312327144?mt=8	2.49	2010-08-25
341	Mindfulness Meditation - Guided Mindfulness Meditation	3.13	Health & Fitness	NO	id572966485	https://itunes.apple.com/au/app/mindfulness-meditation-guided/id572966485?mt=8	https://itunes.apple.com/au/app/mindfulness-meditation-guided/id572966485?mt=8	Free	2014-04-20
342	Mindfulness Meditation for Pain Relief - Jon Kabat-Zinn	101.101.4	Health & Fitness	NO	id560530308	https://itunes.apple.com/au/app/mindfulness-meditation-for/id560530308?mt=8	https://itunes.apple.com/au/app/mindfulness-meditation-for/id560530308?mt=8	12.99	2014-03-29
343	Mindfulness och avslappning	1.3	Health & Fitness	NO	id822150526	https://itunes.apple.com/au/app/mindfulness-och-avslappning/id822150526?mt=8	https://itunes.apple.com/au/app/mindfulness-och-avslappning/id822150526?mt=8	6.49	2014-06-19
344	Mindfulness steg	1.1	Health & Fitness	NO	id553242320	https://itunes.apple.com/au/app/mindfulness-steg-for-steg/id553242320?mt=8	https://itunes.apple.com/au/app/mindfulness-steg-for-steg/id553242320?mt=8	2.49	2013-10-01
345	Mindfulness Trainer	2	Health & Fitness	YES	id510201791	https://itunes.apple.com/au/app/mindfulness-trainer/id510201791?mt=8	https://itunes.apple.com/au/app/mindfulness-trainer/id510201791?mt=8	3.79	2012-03-19
346	Mindfulness TS	2.1	Health & Fitness	NO	id451690670	https://itunes.apple.com/au/app/mindfulness-ts/id451690670?mt=8	https://itunes.apple.com/au/app/mindfulness-ts/id451690670?mt=8	Free	2012-06-10
347	mindfulness.se	1.1	Health & Fitness	NO	id670058660	https://itunes.apple.com/au/app/mindfulness.se/id670058660?mt=8	https://itunes.apple.com/au/app/mindfulness.se/id670058660?mt=8	Free	2014-01-11
348	MindfulnessCJ ENG	1	Health & Fitness	NO	id425342011	https://itunes.apple.com/au/app/mindfulnesscj-eng/id425342011?mt=8	https://itunes.apple.com/au/app/mindfulnesscj-eng/id425342011?mt=8	2.49	2011-03-18
349	Mindfulnessgruppen	1.1	Health & Fitness	NO	id552824700	https://itunes.apple.com/au/app/mindfulnessgruppen/id552824700?mt=8	https://itunes.apple.com/au/app/mindfulnessgruppen/id552824700?mt=8	2.49	2013-10-01
350	Mindfulnessklockan	1.3	Health & Fitness	NO	id516398470	https://itunes.apple.com/au/app/mindfulnessklockan/id516398470?mt=8	https://itunes.apple.com/au/app/mindfulnessklockan/id516398470?mt=8	Free	2013-05-31
351	MindfulRun	1.1	Health & Fitness	NO	id561631503	https://itunes.apple.com/au/app/mindfulrun/id561631503?mt=8	https://itunes.apple.com/au/app/mindfulrun/id561631503?mt=8	3.79	2012-10-24
352	MindKind Now	1.1	Lifestyle	NO	id885673528	https://itunes.apple.com/au/app/mindkind-now/id885673528?mt=8	https://itunes.apple.com/au/app/mindkind-now/id885673528?mt=8	Free	2014-06-10
353	Mindpower: Relax and Stress Management	1.2	Health & Fitness	NO	id671882541	https://itunes.apple.com/au/app/mindpower-relax-stress-management/id671882541?mt=8	https://itunes.apple.com/au/app/mindpower-relax-stress-management/id671882541?mt=8	Free	2014-03-06
354	Mindscape Meditation	1	Health & Fitness	NO	id723205699	https://itunes.apple.com/us/app/mindscape-meditation/id723205699?mt=8	https://itunes.apple.com/us/app/mindscape-meditation/id723205699?mt=8	1.99	2013-11-14
355	Mindscape Meditation Lite	1.1	Health & Fitness	NO	id723276297	https://itunes.apple.com/us/app/mindscape-meditation-lite/id723276297?mt=8	https://itunes.apple.com/us/app/mindscape-meditation-lite/id723276297?mt=8	Free	2013-11-23
356	MindTimer	2	Health & Fitness	NO	id439207466	https://itunes.apple.com/us/app/mindtimer/id439207466?mt=8	https://itunes.apple.com/us/app/mindtimer/id439207466?mt=8	0.99	2012-04-21
357	Mini Kids Diary	1.1.6	Lifestyle	NO	id855077720	https://itunes.apple.com/au/app/mini-kids-diary/id855077720?mt=8	https://itunes.apple.com/au/app/mini-kids-diary/id855077720?mt=8	2.49	2014-06-11
358	MobilCoach	1.4	Lifestyle	NO	id571655326	https://itunes.apple.com/au/app/mobilcoach/id571655326?mt=8	https://itunes.apple.com/au/app/mobilcoach/id571655326?mt=8	8.99	2013-03-15
359	MobilCoach - gratis med bannerreklamer	1.5.1	Lifestyle	NO	id561142152	https://itunes.apple.com/au/app/mobilcoach-gratis-med-bannerreklamer/id561142152?mt=8	https://itunes.apple.com/au/app/mobilcoach-gratis-med-bannerreklamer/id561142152?mt=8	Free	2013-04-25
360	Monk: The Game	1.3	Games	NO	id516021424	https://itunes.apple.com/au/app/monk-the-game/id516021424?mt=8	https://itunes.apple.com/au/app/monk-the-game/id516021424?mt=8	Free	2012-09-04
361	Mood Meter - building your emotional intelligence	1.1	Education	NO	id825930113	https://itunes.apple.com/au/app/mood-meter-building-your-emotional/id825930113?mt=8	https://itunes.apple.com/au/app/mood-meter-building-your-emotional/id825930113?mt=8	1.29	2014-05-27
362	Mood-Log	1.1	Education	NO	id730758811	https://itunes.apple.com/au/app/mood-log/id730758811?mt=8	https://itunes.apple.com/au/app/mood-log/id730758811?mt=8	Free	2014-03-21
363	Murmuration	1.0.16	Health & Fitness	NO	id613314966	https://itunes.apple.com/au/app/murmuration/id613314966?mt=8	https://itunes.apple.com/au/app/murmuration/id613314966?mt=8	Free	2013-03-11
364	Music for meditation & relaxation - The best relaxed melodies for deep sleep and positive thinking	3.61	Health & Fitness	NO	id876349920	https://itunes.apple.com/us/app/music-for-meditation-relaxation/id876349920?mt=8	https://itunes.apple.com/us/app/music-for-meditation-relaxation/id876349920?mt=8	Free	2014-05-15
365	Muskular Avslappning	1.04	Lifestyle	NO	id561881730	https://itunes.apple.com/au/app/muskular-avslappning/id561881730?mt=8	https://itunes.apple.com/au/app/muskular-avslappning/id561881730?mt=8	2.49	2013-11-07
366	My Chakra Meditation	1.0.5	Health & Fitness	NO	id492074588	https://itunes.apple.com/au/app/my-chakra-meditation/id492074588?mt=8	https://itunes.apple.com/au/app/my-chakra-meditation/id492074588?mt=8	3.79	2013-01-23
367	My Chakra Meditation 2	2.1.0	Health & Fitness	NO	id815698731	https://itunes.apple.com/au/app/my-chakra-meditation-2/id815698731?mt=8	https://itunes.apple.com/au/app/my-chakra-meditation-2/id815698731?mt=8	Free	2014-06-12
368	My Meditation Timer	1.0.3	Health & Fitness	NO	id521817219	https://itunes.apple.com/us/app/my-meditation-timer/id521817219?mt=8	https://itunes.apple.com/us/app/my-meditation-timer/id521817219?mt=8	1.99	2013-02-17
369	My Meditation Tools - the help for yoga, meditation and pranayama, with timers, indian mala, deep thoughts and relaxing inspiring music	3	Health & Fitness	NO	id530960381	https://itunes.apple.com/us/app/my-meditation-tools-help-for/id530960381?mt=8	https://itunes.apple.com/us/app/my-meditation-tools-help-for/id530960381?mt=8	1.99	2013-08-26
370	My time Lite - Deluxe meditation timer	1	Health & Fitness	NO	id792744637	https://itunes.apple.com/us/app/my-time-lite-deluxe-meditation/id792744637?mt=8	https://itunes.apple.com/us/app/my-time-lite-deluxe-meditation/id792744637?mt=8	Free	2014-01-16
371	MyBreath Lite	1.3.2	Health & Fitness	NO	id610269221	https://itunes.apple.com/au/app/mybreath-lite/id610269221?mt=8	https://itunes.apple.com/au/app/mybreath-lite/id610269221?mt=8	Free	2013-11-01
372	n/a	n/a	Health & Fitness	NO	id581669893	https://itunes.apple.com/es/app/el-mindfulness-app/id581669893?mt=8	https://itunes.apple.com/es/app/el-mindfulness-app/id581669893?mt=8	1,79Â â‚¬	2014-03-26
373	n/a	n/a	Not Accessible	NO	id781370177	https://itunes.apple.com/us/app/meditation-mania-pro-help/id781370177?mt=8	https://itunes.apple.com/us/app/meditation-mania-pro-help/id781370177?mt=8	n/a	Not Accessible
374	n/a	n/a	Not Accessible	NO	id781363665	https://itunes.apple.com/us/app/meditation-mania-free-help/id781363665?mt=8	https://itunes.apple.com/us/app/meditation-mania-free-help/id781363665?mt=8	n/a	Not Accessible
375	n/a	n/a	Not Accessible	NO	id825230928	https://itunes.apple.com/us/app/relaxation-melodies-deep-sleep/id825230928?mt=8	https://itunes.apple.com/us/app/relaxation-melodies-deep-sleep/id825230928?mt=8	n/a	Not Accessible
376	n/a	n/a	Health & Fitness	NO	id849139392	https://itunes.apple.com/cn/app/u-r-meditation-english-for/id849139392?mt=8	https://itunes.apple.com/cn/app/u-r-meditation-english-for/id849139392?mt=8	å…è´¹	2014-04-10
377	n/a	n/a	Catalogues	NO	id667025840	https://itunes.apple.com/br/app/sqin-sleep-zen-sounds-white/id667025840?mt=8	https://itunes.apple.com/br/app/sqin-sleep-zen-sounds-white/id667025840?mt=8	GrÃ¡tis	2014-05-25
378	n/a	n/a	Health & Fitness	NO	id629974829	https://itunes.apple.com/kr/app/meditation-for-all/id629974829?mt=8	https://itunes.apple.com/kr/app/meditation-for-all/id629974829?mt=8	USDÂ 0.99	2013-04-18
379	n/a	n/a	Lifestyle	NO	id406262917	https://itunes.apple.com/cn/app/guided-meditation-for-awakening/id406262917?mt=8	https://itunes.apple.com/cn/app/guided-meditation-for-awakening/id406262917?mt=8	Â¥30.00	2011-11-02
380	Na dian mal	1.04	Lifestyle	NO	id573899954	https://itunes.apple.com/au/app/na-dina-mal/id573899954?mt=8	https://itunes.apple.com/au/app/na-dina-mal/id573899954?mt=8	4.99	2013-11-12
381	Natr - Nature Sounds for Sleep, Meditation, Yoga and Relaxation	1.0.1	Health & Fitness	NO	id803044885	https://itunes.apple.com/us/app/natr-nature-sounds-for-sleep/id803044885?mt=8	https://itunes.apple.com/us/app/natr-nature-sounds-for-sleep/id803044885?mt=8	3.99	2014-02-05
382	Natr Lite - Nature Sounds for Sleep, Meditation, Yoga and Relaxation	1.2.0	Health & Fitness	NO	id809107219	https://itunes.apple.com/us/app/natr-lite-nature-sounds-for/id809107219?mt=8	https://itunes.apple.com/us/app/natr-lite-nature-sounds-for/id809107219?mt=8	Free	2014-04-02
383	Nature Melodies - Relaxing and Soothing Sounds for Stress Reduction, Mindfulness, Meditation, Relaxation and Better Sleep	1.0.1	Medical	NO	id744484899	https://itunes.apple.com/au/app/nature-melodies-relaxing-soothing/id744484899?mt=8	https://itunes.apple.com/au/app/nature-melodies-relaxing-soothing/id744484899?mt=8	1.29	2013-11-25
384	Nature Melodies - Relaxing and Soothing Sounds for Stress Reduction, Mindfulness, Meditation, Relaxation and Better Sleep - Free	1.0.1	Medical	NO	id741752884	https://itunes.apple.com/au/app/nature-melodies-relaxing-soothing/id741752884?mt=8	https://itunes.apple.com/au/app/nature-melodies-relaxing-soothing/id741752884?mt=8	Free	2013-11-25
385	Nature Sounds : Relaxing Nature Noise & Ambient Music for Sleep & Meditation	1	Health & Fitness	NO	id881877047	https://itunes.apple.com/us/app/nature-sounds-relaxing-nature/id881877047?mt=8	https://itunes.apple.com/us/app/nature-sounds-relaxing-nature/id881877047?mt=8	Free	2014-05-30
386	Nature sounds free: Sleep, yoga and meditation	1	Health & Fitness	NO	id560482328	https://itunes.apple.com/us/app/nature-sounds-free-sleep-yoga/id560482328?mt=8	https://itunes.apple.com/us/app/nature-sounds-free-sleep-yoga/id560482328?mt=8	Free	2012-09-27
387	NeuroCoach: Reduce Stress	1.3	Health & Fitness	NO	id546665076	https://itunes.apple.com/au/app/neurocoach/id546665076?mt=8	https://itunes.apple.com/au/app/neurocoach/id546665076?mt=8	8.99	2014-06-25
388	Ninja Fitness Free: Strength, Running, Yoga and Meditation Workout Program	1.0.5	Health & Fitness	NO	id728109225	https://itunes.apple.com/us/app/ninja-fitness-free-strength/id728109225?mt=8	https://itunes.apple.com/us/app/ninja-fitness-free-strength/id728109225?mt=8	Free	2014-02-07
389	Ninja Fitness: Strength, Agility, Yoga and Meditation Workout Program	1.0.6	Health & Fitness	NO	id638546384	https://itunes.apple.com/au/app/ninja-fitness-strength-agility/id638546384?mt=8	https://itunes.apple.com/au/app/ninja-fitness-strength-agility/id638546384?mt=8	1.29	2014-04-03
390	NU Mediteren	1	Lifestyle	NO	id796371846	https://itunes.apple.com/au/app/nu-mediteren/id796371846?mt=8	https://itunes.apple.com/au/app/nu-mediteren/id796371846?mt=8	2.49	2014-01-16
391	Oas - ett mindfulnessprogram	1.2	Health & Fitness	NO	id564505760	https://itunes.apple.com/au/app/oas-ett-mindfulnessprogram/id564505760?mt=8	https://itunes.apple.com/au/app/oas-ett-mindfulnessprogram/id564505760?mt=8	2.49	2013-10-01
392	Office Harmony	1.1.4	Business	NO	id329954203	https://itunes.apple.com/au/app/office-harmony/id329954203?mt=8	https://itunes.apple.com/au/app/office-harmony/id329954203?mt=8	2.49	2010-01-29
393	Ojo Meditation	1.3	Health & Fitness	NO	id806276729	https://itunes.apple.com/us/app/ojo-meditation/id806276729?mt=8	https://itunes.apple.com/us/app/ojo-meditation/id806276729?mt=8	0.99	2014-03-27
394	OM Meditation 108	1	Lifestyle	NO	id319501298	https://itunes.apple.com/us/app/om-meditation-108/id319501298?mt=8	https://itunes.apple.com/us/app/om-meditation-108/id319501298?mt=8	Free	2009-06-14
395	OMindfulness	1.2	Health & Fitness	NO	id507205835	https://itunes.apple.com/au/app/omindfulness/id507205835?mt=8	https://itunes.apple.com/au/app/omindfulness/id507205835?mt=8	Free	2013-06-08
396	Omvana - Meditate, Sleep, Focus, Relax, Rest & Nap Better with 1000s of Mindfulness, Hypnosis, Meditation and Binaural Sounds	2.0.58	Health & Fitness	NO	id595585396	https://itunes.apple.com/au/app/omvana-meditate-sleep-focus/id595585396?mt=8	https://itunes.apple.com/au/app/omvana-meditate-sleep-focus/id595585396?mt=8	Free	2014-06-20
397	One Breath	1	Health & Fitness	NO	id827875556	https://itunes.apple.com/us/app/one-breath/id827875556?mt=8	https://itunes.apple.com/us/app/one-breath/id827875556?mt=8	0.99	2014-03-06
398	One Human Journey	1.37.53.287	Health & Fitness	NO	id828846914	https://itunes.apple.com/au/app/one-human-journey/id828846914?mt=8	https://itunes.apple.com/au/app/one-human-journey/id828846914?mt=8	Free	2014-04-27
399	One Mindful Act	1.1	Lifestyle	NO	id326122807	https://itunes.apple.com/au/app/one-mindful-act/id326122807?mt=8	https://itunes.apple.com/au/app/one-mindful-act/id326122807?mt=8	Free	2011-02-09
400	One-Moment Meditation	1.0.1	Health & Fitness	NO	id873255555	https://itunes.apple.com/au/app/one-moment-meditation/id873255555?mt=8	https://itunes.apple.com/au/app/one-moment-meditation/id873255555?mt=8	Free	2014-05-29
401	Online Meditation	1.30.103.2597	Health & Fitness	NO	id597207834	https://itunes.apple.com/au/app/online-meditation/id597207834?mt=8	https://itunes.apple.com/au/app/online-meditation/id597207834?mt=8	Free	2013-09-28
402	Organ Flow - Health in Life with Organ Flow Meditation by Gabriel Stux M.D.	1.1	Health & Fitness	NO	id683159982	https://itunes.apple.com/us/app/organ-flow-health-in-life/id683159982?mt=8	https://itunes.apple.com/us/app/organ-flow-health-in-life/id683159982?mt=8	2.99	2014-02-10
403	Pain Relief & Healing Meditation	1	Health & Fitness	NO	id841170298	https://itunes.apple.com/us/app/pain-relief-healing-meditation/id841170298?mt=8	https://itunes.apple.com/us/app/pain-relief-healing-meditation/id841170298?mt=8	1.99	2014-03-21
404	Pausa - Mindful Moments	1.1	Health & Fitness	NO	id603979579	https://itunes.apple.com/au/app/pausa-mindful-moments/id603979579?mt=8	https://itunes.apple.com/au/app/pausa-mindful-moments/id603979579?mt=8	2.99	2013-07-27
405	Pearls of Life	1.3.0	Lifestyle	NO	id441215781	https://itunes.apple.com/au/app/pearls-of-life/id441215781?mt=8	https://itunes.apple.com/au/app/pearls-of-life/id441215781?mt=8	1.29	2013-08-22
406	Personal Coach - Mindfulness	1.2	Health & Fitness	YES	id633424369	https://itunes.apple.com/au/app/personal-coach-mindfulness/id633424369?mt=8	https://itunes.apple.com/au/app/personal-coach-mindfulness/id633424369?mt=8	2.49	2013-12-04
407	Personal Coach - Mindfulness	1.4	Health & Fitness	NO	id601279095	https://itunes.apple.com/au/app/personal-coach-mindfulness/id601279095?mt=8	https://itunes.apple.com/au/app/personal-coach-mindfulness/id601279095?mt=8	2.49	2013-04-08
408	Personal development - Mindly.co.uk	1.7	Health & Fitness	NO	id666304535	https://itunes.apple.com/au/app/personal-development-mindly.co.uk/id666304535?mt=8	https://itunes.apple.com/au/app/personal-development-mindly.co.uk/id666304535?mt=8	Free	2013-12-04
409	Personal Om - Meditate / Meditation Timer	3	Health & Fitness	NO	id303291621	https://itunes.apple.com/au/app/personal-om-meditate-meditation/id303291621?mt=8	https://itunes.apple.com/au/app/personal-om-meditate-meditation/id303291621?mt=8	2.49	2009-11-16
410	Plum Village Meditations Thich Nhat Hanh	1.0.7	Lifestyle	NO	id661804146	https://itunes.apple.com/au/app/plum-village-meditations-thich/id661804146?mt=8	https://itunes.apple.com/au/app/plum-village-meditations-thich/id661804146?mt=8	9.99	2014-03-27
411	Plus My Zen - Meditation & color therapy with relax melodies	1.2.2	Health & Fitness	NO	id670958174	https://itunes.apple.com/au/app/plus-my-zen-meditation-color/id670958174?mt=8	https://itunes.apple.com/au/app/plus-my-zen-meditation-color/id670958174?mt=8	12.99	2014-05-09
412	Plushalsa	1.04	Lifestyle	NO	id573897147	https://itunes.apple.com/au/app/plushalsa/id573897147?mt=8	https://itunes.apple.com/au/app/plushalsa/id573897147?mt=8	3.79	2013-11-12
413	PLX Wave Meditation Ball	1.1	Health & Fitness	NO	id517191018	https://itunes.apple.com/us/app/plx-wave-meditation-ball/id517191018?mt=8	https://itunes.apple.com/us/app/plx-wave-meditation-ball/id517191018?mt=8	0.99	2013-10-04
414	Pobbles - Bubble Popper Mania! (Great for Kids, Boys and Girls!)	1.1	Games	NO	id784451037	https://itunes.apple.com/au/app/pobbles-bubble-popper-mania!/id784451037?mt=8	https://itunes.apple.com/au/app/pobbles-bubble-popper-mania!/id784451037?mt=8	Free	2014-04-10
415	Positive Pregnancy with Andrew Johnson	8.32	Medical	NO	id349477846	https://itunes.apple.com/us/app/positive-pregnancy-andrew/id349477846?mt=8	https://itunes.apple.com/us/app/positive-pregnancy-andrew/id349477846?mt=8	2.99	2014-04-27
416	Positivity with Andrew Johnson	8.32	Health & Fitness	NO	id342602105	https://itunes.apple.com/au/app/positivity-andrew-johnson/id342602105?mt=8	https://itunes.apple.com/au/app/positivity-andrew-johnson/id342602105?mt=8	3.79	2014-04-27
417	Pregnancy Relaxation	2	Health & Fitness	NO	id599516958	https://itunes.apple.com/au/app/pregnancy-relaxation/id599516958?mt=8	https://itunes.apple.com/au/app/pregnancy-relaxation/id599516958?mt=8	2.49	2013-10-17
418	Present Power - Harnessing The Moment For Maximum Results	1	Lifestyle	NO	id401103550	https://itunes.apple.com/au/app/present-power-harnessing-moment/id401103550?mt=8	https://itunes.apple.com/au/app/present-power-harnessing-moment/id401103550?mt=8	1.29	2010-11-06
419	Preset Meditation Timer	1.4.0	Health & Fitness	NO	id483055006	https://itunes.apple.com/us/app/preset-meditation-timer/id483055006?mt=8	https://itunes.apple.com/us/app/preset-meditation-timer/id483055006?mt=8	Free	2014-06-05
420	PrioTime for iPhone	1.1	Productivity	NO	id773269668	https://itunes.apple.com/au/app/priotime-for-iphone/id773269668?mt=8	https://itunes.apple.com/au/app/priotime-for-iphone/id773269668?mt=8	Free	2014-05-06
421	Prisma	1.5.0	Health & Fitness	NO	id382003903	https://itunes.apple.com/au/app/prisma/id382003903?mt=8	https://itunes.apple.com/au/app/prisma/id382003903?mt=8	1.29	2013-04-24
422	Profylax App	1.2	Health & Fitness	NO	id469896777	https://itunes.apple.com/au/app/profylax-app/id469896777?mt=8	https://itunes.apple.com/au/app/profylax-app/id469896777?mt=8	8.99	2013-11-01
423	Pure Meditation	1.1	Health & Fitness	NO	id320206022	https://itunes.apple.com/us/app/pure-meditation-ambiscience/id320206022?mt=8	https://itunes.apple.com/us/app/pure-meditation-ambiscience/id320206022?mt=8	0.99	2009-08-18
424	Pure Meditation Premium*	1.3	Health & Fitness	NO	id344403466	https://itunes.apple.com/us/app/pure-meditation-premium*-ambiscience/id344403466?mt=8	https://itunes.apple.com/us/app/pure-meditation-premium*-ambiscience/id344403466?mt=8	1.99	2010-09-10
425	RAINBOW MEDITATION - meditate using zen music, burning candle, mantras, thangkas, HZ frequencies, ocean, rain sounds and more.	1	Health & Fitness	NO	id706857891	https://itunes.apple.com/us/app/rainbow-meditation-meditate/id706857891?mt=8	https://itunes.apple.com/us/app/rainbow-meditation-meditate/id706857891?mt=8	0.99	2013-09-21
426	Realign	1.1	Productivity	NO	id585522067	https://itunes.apple.com/au/app/realign/id585522067?mt=8	https://itunes.apple.com/au/app/realign/id585522067?mt=8	2.49	2014-02-09
427	Recovery Key: Mindfulness Based Roadmap to Recovery from Addictions and Compulsive Behaviors	1.3	Health & Fitness	NO	id670635608	https://itunes.apple.com/au/app/recovery-key-mindfulness-based/id670635608?mt=8	https://itunes.apple.com/au/app/recovery-key-mindfulness-based/id670635608?mt=8	7.49	2013-11-25
428	Reflect Daily	1.2	Lifestyle	NO	id777342300	https://itunes.apple.com/au/app/reflect-daily/id777342300?mt=8	https://itunes.apple.com/au/app/reflect-daily/id777342300?mt=8	1.29	2014-01-14
429	Relax & Rest Guided Meditations	7.1	Health & Fitness	NO	id354176883	https://itunes.apple.com/au/app/relax-rest-guided-meditations/id354176883?mt=8	https://itunes.apple.com/au/app/relax-rest-guided-meditations/id354176883?mt=8	1.29	2014-06-20
430	Relax and Relieve Stress NOW With Chinese Massage Points - FREE Acupressure Trainer	1	Health & Fitness	NO	id730140252	https://itunes.apple.com/au/app/relax-relieve-stress-now-chinese/id730140252?mt=8	https://itunes.apple.com/au/app/relax-relieve-stress-now-chinese/id730140252?mt=8	Free	2013-11-07
431	Relax and Relieve Stress NOW With Chinese Massage Points - PREMIUM Acupressure Trainer	1	Health & Fitness	NO	id730106077	https://itunes.apple.com/au/app/relax-relieve-stress-now-chinese/id730106077?mt=8	https://itunes.apple.com/au/app/relax-relieve-stress-now-chinese/id730106077?mt=8	3.79	2013-11-08
432	Relax App - Relaxation music, melodies and white noise ambience for mindfulness meditation, sleep, yoga, spa & zen.	2.0.1	Travel	NO	id666443137	https://itunes.apple.com/au/app/relax-app-relaxation-music/id666443137?mt=8	https://itunes.apple.com/au/app/relax-app-relaxation-music/id666443137?mt=8	Free	2014-04-09
433	Relax Melodies - relaxing music for meditation & relaxation nature sounds	3.61	Health & Fitness	NO	id869249181	https://itunes.apple.com/us/app/relax-melodies-relaxing-music/id869249181?mt=8	https://itunes.apple.com/us/app/relax-melodies-relaxing-music/id869249181?mt=8	Free	2014-05-05
434	Relax Melodies Oriental Meditation HD: White noise & sleep zen sounds for relaxation, yoga and health	3	Health & Fitness	NO	id452909801	https://itunes.apple.com/au/app/relax-melodies-oriental-meditation/id452909801?mt=8	https://itunes.apple.com/au/app/relax-melodies-oriental-meditation/id452909801?mt=8	Free	2013-10-23
435	Relax Melodies Oriental Meditation Premium HD: White noise & sleep zen sounds for relaxation, yoga and health	3	Health & Fitness	NO	id452909086	https://itunes.apple.com/au/app/relax-melodies-oriental-meditation/id452909086?mt=8	https://itunes.apple.com/au/app/relax-melodies-oriental-meditation/id452909086?mt=8	3.79	2013-10-23
436	Relax Melodies Oriental Meditation: White noise & sleep zen sounds for relaxation, yoga and health	3.1	Health & Fitness	NO	id448207365	https://itunes.apple.com/au/app/relax-melodies-oriental-meditation/id448207365?mt=8	https://itunes.apple.com/au/app/relax-melodies-oriental-meditation/id448207365?mt=8	Free	2013-06-30
437	Relax Melodies Oriental Premium: A white noise ambience for sleep, meditation & yoga	3.1	Health & Fitness	NO	id448200679	https://itunes.apple.com/au/app/relax-melodies-oriental-premium/id448200679?mt=8	https://itunes.apple.com/au/app/relax-melodies-oriental-premium/id448200679?mt=8	3.79	2013-05-22
438	Relax Music - Melodies,rainy mood sounds,white noise for spa,yoga + meditation time	1	Health & Fitness	NO	id883971419	https://itunes.apple.com/us/app/relax-music-melodies-rainy/id883971419?mt=8	https://itunes.apple.com/us/app/relax-music-melodies-rainy/id883971419?mt=8	Free	2014-06-06
439	Relax Music - Melodies,rainy mood sounds,white noise for spa,yoga + meditation timer	1	Lifestyle	NO	id883989754	https://itunes.apple.com/us/app/relax-music-melodies-rainy/id883989754?mt=8	https://itunes.apple.com/us/app/relax-music-melodies-rainy/id883989754?mt=8	0.99	2014-06-06
440	Relax Music: white noise for yoga,insomnia,meditation & sleep	2.6	Health & Fitness	NO	id863130692	https://itunes.apple.com/au/app/relax-music-white-noise-for/id863130692?mt=8	https://itunes.apple.com/au/app/relax-music-white-noise-for/id863130692?mt=8	2.49	2014-04-28
441	Relax Sounds (A Relaxing Machine For Sleep, Meditation, Yoga)	1.1	Lifestyle	NO	id495892491	https://itunes.apple.com/us/app/relax-sounds-relaxing-machine/id495892491?mt=8	https://itunes.apple.com/us/app/relax-sounds-relaxing-machine/id495892491?mt=8	1.99	2012-03-18
442	Relax Soundscapes Lite: relaxing ambiences and white noise for sleep, relax, meditation, and concentration	1.0.0	Health & Fitness	NO	id618112441	https://itunes.apple.com/us/app/relax-soundscapes-lite-relaxing/id618112441?mt=8	https://itunes.apple.com/us/app/relax-soundscapes-lite-relaxing/id618112441?mt=8	Free	2013-05-08
443	Relax Soundscapes: relaxing ambiences and white noise for sleep, relax, meditation, and concentration	1.2.5	Health & Fitness	NO	id594109163	https://itunes.apple.com/us/app/relax-soundscapes-relaxing/id594109163?mt=8	https://itunes.apple.com/us/app/relax-soundscapes-relaxing/id594109163?mt=8	1.99	2013-10-04
444	Relax Tune: Sleep zen sounds & white noise for insomnia,meditation, yoga,decompression and baby relaxation	2.1	Health & Fitness	NO	id853459265	https://itunes.apple.com/us/app/relax-tune-sleep-zen-sounds/id853459265?mt=8	https://itunes.apple.com/us/app/relax-tune-sleep-zen-sounds/id853459265?mt=8	1.99	2014-04-08
445	Relax with Andrew Johnson Free	8.32	Health & Fitness	NO	id338059108	https://itunes.apple.com/au/app/relax-andrew-johnson-free/id338059108?mt=8	https://itunes.apple.com/au/app/relax-andrew-johnson-free/id338059108?mt=8	Free	2014-04-27
446	Relaxation & Meditation: Sunset	1	Health & Fitness	NO	id626092871	https://itunes.apple.com/us/app/relaxation-meditation-sunset/id626092871?mt=8	https://itunes.apple.com/us/app/relaxation-meditation-sunset/id626092871?mt=8	Free	2013-03-31
447	Relaxation App - Guided relaxation techniques using mindfulness and meditation	2.5	Health & Fitness	NO	id650742826	https://itunes.apple.com/au/app/relaxation-app-guided-relaxation/id650742826?mt=8	https://itunes.apple.com/au/app/relaxation-app-guided-relaxation/id650742826?mt=8	Free	2014-04-23
448	Relaxation Music for Meditation and Stress Relief	1.8	Music	NO	id400894941	https://itunes.apple.com/au/app/relaxation-music-for-meditation/id400894941?mt=8	https://itunes.apple.com/au/app/relaxation-music-for-meditation/id400894941?mt=8	2.49	2014-04-10
449	Relaxing Nature : Ambient Scenes and Soothing Sleep Sounds to Help Relax, Meditate and Aid Stress Relief	2.3.4	Lifestyle	NO	id496077433	https://itunes.apple.com/au/app/relaxing-nature-ambient-scenes/id496077433?mt=8	https://itunes.apple.com/au/app/relaxing-nature-ambient-scenes/id496077433?mt=8	Free	2014-02-10
450	Relaxing Nature Sounds, White Noise for Sleep, Relaxation, Meditation - Nature Noize	1.3.1	Health & Fitness	NO	id597754194	https://itunes.apple.com/ca/app/relaxing-nature-sounds-white/id597754194?mt=8	https://itunes.apple.com/ca/app/relaxing-nature-sounds-white/id597754194?mt=8	Free	2014-04-05
451	Relaxing Sounds Of Nature (Relax Sounds & SPA Music to Reduce Stress & Anxiety, Power Nap,Yoga & Meditation, Massage Therapy, Insomnia Relief & Better Sleep)	4.7.1	Health & Fitness	NO	id331092144	https://itunes.apple.com/au/app/relaxing-sounds-nature-relax/id331092144?mt=8	https://itunes.apple.com/au/app/relaxing-sounds-nature-relax/id331092144?mt=8	2.49	2014-05-29
452	Relaxing Sounds Of Nature Lite (help with meditation relaxation sleep and spa)	4.7.1	Health & Fitness	NO	id345747251	https://itunes.apple.com/au/app/relaxing-sounds-nature-lite/id345747251?mt=8	https://itunes.apple.com/au/app/relaxing-sounds-nature-lite/id345747251?mt=8	Free	2014-06-05
453	Relaxing Sounds: meditation music, zen & nature sounds, white noise for better sleep and relaxation	1	Lifestyle	NO	id804810892	https://itunes.apple.com/au/app/relaxing-sounds-meditation/id804810892?mt=8	https://itunes.apple.com/au/app/relaxing-sounds-meditation/id804810892?mt=8	Free	2014-01-29
454	re-mindful	1.3	Lifestyle	NO	id424688113	https://itunes.apple.com/au/app/re-mindful/id424688113?mt=8	https://itunes.apple.com/au/app/re-mindful/id424688113?mt=8	Free	2011-09-27
455	Remindfully	1.0.1	Productivity	NO	id708589107	https://itunes.apple.com/au/app/remindfully/id708589107?mt=8	https://itunes.apple.com/au/app/remindfully/id708589107?mt=8	1.29	2013-10-03
456	Remindfulness App	2	Lifestyle	NO	id588697678	https://itunes.apple.com/au/app/remindfulness-app/id588697678?mt=8	https://itunes.apple.com/au/app/remindfulness-app/id588697678?mt=8	3.79	2014-02-08
457	Rest & Sleep Meditation	2	Health & Fitness	NO	id819670043	https://itunes.apple.com/us/app/rest-sleep-meditation/id819670043?mt=8	https://itunes.apple.com/us/app/rest-sleep-meditation/id819670043?mt=8	1.99	2014-03-05
458	Rest, Relax, and Reflect - (Meditation & Relaxation App)	1.1	Health & Fitness	NO	id675439887	https://itunes.apple.com/us/app/rest-relax-reflect-meditation/id675439887?mt=8	https://itunes.apple.com/us/app/rest-relax-reflect-meditation/id675439887?mt=8	0.99	2013-11-01
459	Rhythm Free, A Mindfulness App	1.1	Health & Fitness	YES	id703122837	https://itunes.apple.com/au/app/rhythm-free-a-mindfulness-app/id703122837?mt=8	https://itunes.apple.com/au/app/rhythm-free-a-mindfulness-app/id703122837?mt=8	Free	2013-10-11
460	Robbin	1.2	Medical	NO	id667339067	https://itunes.apple.com/au/app/robbin/id667339067?mt=8	https://itunes.apple.com/au/app/robbin/id667339067?mt=8	Free	2014-02-14
461	Room to Breathe Meditation	1.1	Lifestyle	NO	id572882035	https://itunes.apple.com/au/app/room-to-breathe-meditation/id572882035?mt=8	https://itunes.apple.com/au/app/room-to-breathe-meditation/id572882035?mt=8	1.29	2012-11-14
462	Roshi	1	Health & Fitness	NO	id600843405	https://itunes.apple.com/au/app/roshi/id600843405?mt=8	https://itunes.apple.com/au/app/roshi/id600843405?mt=8	2.49	2013-02-14
463	Roshi Lite	1	Health & Fitness	NO	id602290856	https://itunes.apple.com/au/app/roshi-lite/id602290856?mt=8	https://itunes.apple.com/au/app/roshi-lite/id602290856?mt=8	Free	2013-02-20
464	SahajaMeditation	4.2	Health & Fitness	NO	id544161096	https://itunes.apple.com/us/app/sahajameditation/id544161096?mt=8	https://itunes.apple.com/us/app/sahajameditation/id544161096?mt=8	Free	2013-03-05
465	SahajaMeditation-iPAD	2	Health & Fitness	NO	id539365681	https://itunes.apple.com/us/app/sahajameditation-ipad/id539365681?mt=8	https://itunes.apple.com/us/app/sahajameditation-ipad/id539365681?mt=8	Free	2012-09-19
466	SahajaYoga-Meditation-franÃ§ais	1.1	Health & Fitness	NO	id606544144	https://itunes.apple.com/us/app/sahajayoga-meditation-francais/id606544144?mt=8	https://itunes.apple.com/us/app/sahajayoga-meditation-francais/id606544144?mt=8	Free	2013-03-09
467	Samsara	2.1	Health & Fitness	NO	id592333521	https://itunes.apple.com/au/app/samsara-meditation-yoga-timer/id592333521?mt=8	https://itunes.apple.com/au/app/samsara-meditation-yoga-timer/id592333521?mt=8	4.99	2014-06-02
468	Satori - Meditation Tracker	1.02	Health & Fitness	NO	id783118271	https://itunes.apple.com/us/app/satori-meditation-tracker/id783118271?mt=8	https://itunes.apple.com/us/app/satori-meditation-tracker/id783118271?mt=8	Free	2014-01-09
469	SB EN Lite	1.1.0	Health & Fitness	NO	id627390665	https://itunes.apple.com/au/app/sb-en-lite/id627390665?mt=8	https://itunes.apple.com/au/app/sb-en-lite/id627390665?mt=8	Free	2014-06-25
470	SB SV Lite	1.1.0	Health & Fitness	NO	id627390529	https://itunes.apple.com/au/app/sb-sv-lite/id627390529?mt=8	https://itunes.apple.com/au/app/sb-sv-lite/id627390529?mt=8	Free	2014-06-22
471	Sedona Meditation	0.65	Lifestyle	NO	id495426733	https://itunes.apple.com/us/app/sedona-meditation/id495426733?mt=8	https://itunes.apple.com/us/app/sedona-meditation/id495426733?mt=8	0.99	2012-07-22
472	Self - A Meditation Machine	2.3.1	Health & Fitness	NO	id492152473	https://itunes.apple.com/us/app/self-a-meditation-machine/id492152473?mt=8	https://itunes.apple.com/us/app/self-a-meditation-machine/id492152473?mt=8	Free	2013-11-25
473	Self Check-In	1.0.3	Health & Fitness	NO	id485029712	https://itunes.apple.com/au/app/self-check-in/id485029712?mt=8	https://itunes.apple.com/au/app/self-check-in/id485029712?mt=8	Free	2014-04-01
474	Self Esteem Boost - for iPhone, iPad and iPod Touch - Daily Confidence Affirmations and Intensive 30 Day Guide To Boost Your Inner Security & Strength And Lose All Fear And Anxiety!	1.11	Productivity	NO	id734265064	https://itunes.apple.com/au/app/self-esteem-boost-for-iphone/id734265064?mt=8	https://itunes.apple.com/au/app/self-esteem-boost-for-iphone/id734265064?mt=8	Free	2014-04-22
475	Self Esteem Boost Pro - for iPhone, iPad and iPod Touch - Daily Confidence Affirmations and Intensive 30 Day Guide To Boost Your Inner Security & Strength And Lose All Fear And Anxiety!	1.33	Lifestyle	NO	id695728188	https://itunes.apple.com/au/app/self-esteem-boost-pro-for/id695728188?mt=8	https://itunes.apple.com/au/app/self-esteem-boost-pro-for/id695728188?mt=8	1.29	2014-06-20
476	senti	2.3	Health & Fitness	NO	id563596325	https://itunes.apple.com/au/app/senti/id563596325?mt=8	https://itunes.apple.com/au/app/senti/id563596325?mt=8	Free	2014-03-10
477	Sex as Medicine	1	Health & Fitness	NO	id828873128	https://itunes.apple.com/au/app/sex-as-medicine/id828873128?mt=8	https://itunes.apple.com/au/app/sex-as-medicine/id828873128?mt=8	Free	2014-04-15
478	Sexual problems	1.0.2	Medical	NO	id696026469	https://itunes.apple.com/au/app/sexual-problems/id696026469?mt=8	https://itunes.apple.com/au/app/sexual-problems/id696026469?mt=8	6.49	2014-02-02
479	Shambhala Meditation Timer: Learn to Meditate, Change the World	1.01	Health & Fitness	NO	id837140884	https://itunes.apple.com/au/app/shambhala-meditation-timer/id837140884?mt=8	https://itunes.apple.com/au/app/shambhala-meditation-timer/id837140884?mt=8	Free	2014-04-11
480	Shri Babaji	1	Health & Fitness	NO	id742875968	https://itunes.apple.com/gb/app/shri-babaji/id742875968?mt=8	https://itunes.apple.com/gb/app/shri-babaji/id742875968?mt=8	Free	2013-11-27
481	Simetim Meditation Timer	1.4.1	Health & Fitness	NO	id829598358	https://itunes.apple.com/us/app/simetim-simple-free-meditation/id829598358?mt=8	https://itunes.apple.com/us/app/simetim-simple-free-meditation/id829598358?mt=8	Free	2014-06-23
482	Simple Zazen Meditation Timer	1.2	Lifestyle	NO	id796940852	https://itunes.apple.com/us/app/simple-zazen-meditation-timer/id796940852?mt=8	https://itunes.apple.com/us/app/simple-zazen-meditation-timer/id796940852?mt=8	Free	2014-03-05
483	Simple Zen Meditation	1.2	Health & Fitness	NO	id377664298	https://itunes.apple.com/au/app/simple-zen-meditation/id377664298?mt=8	https://itunes.apple.com/au/app/simple-zen-meditation/id377664298?mt=8	1.29	2011-05-13
484	Simply Being - Guided Meditation for Relaxation and Presence	5.5	Health & Fitness	NO	id347418999	https://itunes.apple.com/au/app/simply-being-guided-meditation/id347418999?mt=8	https://itunes.apple.com/au/app/simply-being-guided-meditation/id347418999?mt=8	1.29	2013-01-07
485	Simply8	1.2	Health & Fitness	YES	id839118051	https://itunes.apple.com/au/app/simply8/id839118051?mt=8	https://itunes.apple.com/au/app/simply8/id839118051?mt=8	3.79	2014-05-22
486	Singing Bowl and Prayer Meditation Loops	1.1	Music	NO	id303194865	https://itunes.apple.com/us/app/singing-bowl-prayer-meditation/id303194865?mt=8	https://itunes.apple.com/us/app/singing-bowl-prayer-meditation/id303194865?mt=8	11.99	2013-11-26
487	skon-somn	1.04	Lifestyle	NO	id561885398	https://itunes.apple.com/au/app/skon-somn/id561885398?mt=8	https://itunes.apple.com/au/app/skon-somn/id561885398?mt=8	12.99	2013-11-07
488	Sleep App - Insomnia? Relaxing music, lullaby, and game to help you nap and meditate well.. Anxiety Aid & Oasis!	2.0.1	Health & Fitness	NO	id585606271	https://itunes.apple.com/au/app/sleep-app-insomnia-relaxing/id585606271?mt=8	https://itunes.apple.com/au/app/sleep-app-insomnia-relaxing/id585606271?mt=8	Free	2014-04-24
489	Sleep Meditation with Deepak Chopra	1	Health & Fitness	NO	id371936949	https://itunes.apple.com/au/app/sleep-meditation-deepak-chopra/id371936949?mt=8	https://itunes.apple.com/au/app/sleep-meditation-deepak-chopra/id371936949?mt=8	1.29	2010-05-21
490	Sleep Well!	1.4	Health & Fitness	NO	id522342827	https://itunes.apple.com/au/app/sleep-well!/id522342827?mt=8	https://itunes.apple.com/au/app/sleep-well!/id522342827?mt=8	4.99	2012-07-13
491	Slow Down ~ Take A Moment	1.2	Health & Fitness	NO	id604822036	https://itunes.apple.com/au/app/slow-down-take-a-moment/id604822036?mt=8	https://itunes.apple.com/au/app/slow-down-take-a-moment/id604822036?mt=8	Free	2013-09-17
492	Smart Meditation.	2.01	Health & Fitness	NO	id556798255	https://itunes.apple.com/us/app/smart-meditation./id556798255?mt=8	https://itunes.apple.com/us/app/smart-meditation./id556798255?mt=8	1.99	2013-10-09
493	Smiling Mind	1.6	Health & Fitness	YES	id560442518	https://itunes.apple.com/au/app/smiling-mind/id560442518?mt=8	https://itunes.apple.com/au/app/smiling-mind/id560442518?mt=8	Free	2013-04-29
494	snorkelovningar	1.1	Education	NO	id823483221	https://itunes.apple.com/au/app/snorkelovningar/id823483221?mt=8	https://itunes.apple.com/au/app/snorkelovningar/id823483221?mt=8	Free	2014-03-08
495	soChicken	1.22	Lifestyle	NO	id423779518	https://itunes.apple.com/au/app/sochicken/id423779518?mt=8	https://itunes.apple.com/au/app/sochicken/id423779518?mt=8	Free	2013-03-21
496	Somna Mindfulness	1.0.1	Health & Fitness	NO	id635735861	https://itunes.apple.com/au/app/somna-mindfulness/id635735861?mt=8	https://itunes.apple.com/au/app/somna-mindfulness/id635735861?mt=8	2.49	2013-05-13
497	Soothing Sounds - Sound Ambience for Relaxing, Sleep and Meditation	1.21	Medical	NO	id515699561	https://itunes.apple.com/au/app/soothing-sounds-sound-ambience/id515699561?mt=8	https://itunes.apple.com/au/app/soothing-sounds-sound-ambience/id515699561?mt=8	3.79	2013-09-08
498	Soothing Sounds Lite - Sound Ambience for Relaxing, Sleep and Meditation	1.2	Medical	NO	id545134668	https://itunes.apple.com/au/app/soothing-sounds-lite-sound/id545134668?mt=8	https://itunes.apple.com/au/app/soothing-sounds-lite-sound/id545134668?mt=8	Free	2013-09-07
499	SoulBuddy EN	1.1.0	Health & Fitness	NO	id598312083	https://itunes.apple.com/au/app/soulbuddy-en/id598312083?mt=8	https://itunes.apple.com/au/app/soulbuddy-en/id598312083?mt=8	2.49	2014-06-22
500	SoulBuddy SV	1.1.0	Health & Fitness	NO	id598314861	https://itunes.apple.com/au/app/soulbuddy-sv/id598314861?mt=8	https://itunes.apple.com/au/app/soulbuddy-sv/id598314861?mt=8	2.49	2014-06-25
501	Sound of Bornholm	2.1	Health & Fitness	NO	id542686757	https://itunes.apple.com/au/app/sound-of-bornholm/id542686757?mt=8	https://itunes.apple.com/au/app/sound-of-bornholm/id542686757?mt=8	2.49	2013-10-24
502	Sound of Bornholm Free	1.2	Health & Fitness	NO	id659470508	https://itunes.apple.com/au/app/sound-of-bornholm-free/id659470508?mt=8	https://itunes.apple.com/au/app/sound-of-bornholm-free/id659470508?mt=8	Free	2014-04-14
503	Sound of Mindfulness DK	1.3	Health & Fitness	NO	id582274095	https://itunes.apple.com/au/app/sound-of-mindfulness-dk/id582274095?mt=8	https://itunes.apple.com/au/app/sound-of-mindfulness-dk/id582274095?mt=8	2.49	2014-04-08
504	Sound Sleeper - calming, soothing sounds of nature, relaxing melodies, ambiance, and white noise generator for relaxation, meditation, rest and better sleep	1.1	Health & Fitness	NO	id778773354	https://itunes.apple.com/gb/app/sound-sleeper-calming-soothing/id778773354?mt=8	https://itunes.apple.com/gb/app/sound-sleeper-calming-soothing/id778773354?mt=8	Free	2014-01-02
505	Soundness	1	Health & Fitness	NO	id484028304	https://itunes.apple.com/au/app/soundness/id484028304?mt=8	https://itunes.apple.com/au/app/soundness/id484028304?mt=8	7.49	2011-12-21
506	Sounds of India - Music for Yoga, Meditation and Relaxation	1.1	Music	NO	id817666314	https://itunes.apple.com/us/app/sounds-india-music-for-yoga/id817666314?mt=8	https://itunes.apple.com/us/app/sounds-india-music-for-yoga/id817666314?mt=8	Free	2014-02-24
507	Sparsh Meditation	1.1	Health & Fitness	NO	id574745814	https://itunes.apple.com/us/app/sparsh-meditation/id574745814?mt=8	https://itunes.apple.com/us/app/sparsh-meditation/id574745814?mt=8	Free	2012-12-08
508	Spiritual Intelligence	1.3	Education	NO	id513752205	https://itunes.apple.com/au/app/spiritual-intelligence/id513752205?mt=8	https://itunes.apple.com/au/app/spiritual-intelligence/id513752205?mt=8	Free	2013-04-15
509	Staff: The Truth At Work	0.5.5	Lifestyle	NO	id835923108	https://itunes.apple.com/au/app/staff-the-truth-at-work/id835923108?mt=8	https://itunes.apple.com/au/app/staff-the-truth-at-work/id835923108?mt=8	Free	2014-05-23
510	StillMind.net 30 Day Meditation Course	1.0.5	Lifestyle	NO	id393622886	https://itunes.apple.com/us/app/stillmind.net-30-day-meditation/id393622886?mt=8	https://itunes.apple.com/us/app/stillmind.net-30-day-meditation/id393622886?mt=8	2.99	2012-02-22
511	Stop Smoking - Mindfulness Meditation App to cessation smoking	2	Health & Fitness	NO	id621443244	https://itunes.apple.com/au/app/stop-smoking-mindfulness-meditation/id621443244?mt=8	https://itunes.apple.com/au/app/stop-smoking-mindfulness-meditation/id621443244?mt=8	Free	2013-08-15
512	Stop, Breathe & Think	1.1	Health & Fitness	YES	id778848692	https://itunes.apple.com/au/app/stop-breathe-think/id778848692?mt=8	https://itunes.apple.com/au/app/stop-breathe-think/id778848692?mt=8	Free	2014-02-17
513	Stress	1	Lifestyle	NO	id496208162	https://itunes.apple.com/au/app/stress/id496208162?mt=8	https://itunes.apple.com/au/app/stress/id496208162?mt=8	2.49	2012-05-02
514	Stress af	1	Health & Fitness	NO	id806310683	https://itunes.apple.com/au/app/stress-af/id806310683?mt=8	https://itunes.apple.com/au/app/stress-af/id806310683?mt=8	Free	2014-05-28
515	Stress GPS	1	Health & Fitness	NO	id547110483	https://itunes.apple.com/au/app/stress-gps/id547110483?mt=8	https://itunes.apple.com/au/app/stress-gps/id547110483?mt=8	1.29	2012-08-03
516	Stress Reduction Meditation: SA TA NA MA	1	Health & Fitness	NO	id442166425	https://itunes.apple.com/au/app/stress-reduction-meditation/id442166425?mt=8	https://itunes.apple.com/au/app/stress-reduction-meditation/id442166425?mt=8	2.49	2011-06-14
517	Stressa Ner	1.04	Lifestyle	NO	id561884529	https://itunes.apple.com/au/app/stressa-ner/id561884529?mt=8	https://itunes.apple.com/au/app/stressa-ner/id561884529?mt=8	4.99	2013-11-01
518	Stretch by Poworkout	1.3	Health & Fitness	NO	id525253804	https://itunes.apple.com/au/app/stretch-by-poworkout/id525253804?mt=8	https://itunes.apple.com/au/app/stretch-by-poworkout/id525253804?mt=8	3.79	2014-05-18
519	STRONG EMOTIONS: GELASSENHEIT	1.2	Health & Fitness	NO	id720669821	https://itunes.apple.com/au/app/strong-emotions-gelassenheit/id720669821?mt=8	https://itunes.apple.com/au/app/strong-emotions-gelassenheit/id720669821?mt=8	2.49	2014-04-07
520	Sunlight Meditation	1.6	Health & Fitness	NO	id592315479	https://itunes.apple.com/au/app/sunlight-meditation/id592315479?mt=8	https://itunes.apple.com/au/app/sunlight-meditation/id592315479?mt=8	4.99	2014-06-22
521	Take 10 Mindful Minutes	1.14	Health & Fitness	NO	id881758226	https://itunes.apple.com/au/app/take-10-mindful-minutes/id881758226?mt=8	https://itunes.apple.com/au/app/take-10-mindful-minutes/id881758226?mt=8	Free	2014-05-30
522	Take a Chill - Stressed Teens	1.0422	Education	YES	id496802813	https://itunes.apple.com/au/app/take-a-chill-stressed-teens/id496802813?mt=8	https://itunes.apple.com/au/app/take-a-chill-stressed-teens/id496802813?mt=8	2.49	2012-04-25
523	Taming the Mind Monkey Meditation	1.3	Health & Fitness	NO	id562622893	https://itunes.apple.com/us/app/taming-mind-monkey-meditation/id562622893?mt=8	https://itunes.apple.com/us/app/taming-mind-monkey-meditation/id562622893?mt=8	0.99	2013-02-13
524	Teachings on Love - Thich Nhat Hanh	101.101.5	Lifestyle	NO	id560534429	https://itunes.apple.com/au/app/teachings-on-love-thich-nhat/id560534429?mt=8	https://itunes.apple.com/au/app/teachings-on-love-thich-nhat/id560534429?mt=8	16.99	2014-03-27
525	The Art of Mindful Living	100.01.4	Lifestyle	NO	id526519925	https://itunes.apple.com/au/app/the-art-of-mindful-living/id526519925?mt=8	https://itunes.apple.com/au/app/the-art-of-mindful-living/id526519925?mt=8	16.99	2014-03-29
526	The Better Part: The Better App for Christian and Catholic Meditation	1	Lifestyle	NO	id445630575	https://itunes.apple.com/us/app/better-part-better-app-for/id445630575?mt=8	https://itunes.apple.com/us/app/better-part-better-app-for/id445630575?mt=8	1.99	2011-06-29
527	The Breathing Anchor - Andries J Kroese	1.6	Health & Fitness	YES	id638079194	https://itunes.apple.com/au/app/breathing-anchor-andries-j/id638079194?mt=8	https://itunes.apple.com/au/app/breathing-anchor-andries-j/id638079194?mt=8	2.49	2013-10-23
528	The Chakra Deck - Yoga, Meditation, and Breathing Exercises	1.3	Health & Fitness	NO	id314499431	https://itunes.apple.com/us/app/chakra-deck-yoga-meditation/id314499431?mt=8	https://itunes.apple.com/us/app/chakra-deck-yoga-meditation/id314499431?mt=8	1.99	2010-07-10
529	The Five-Minute Christian Meditation	3	Lifestyle	NO	id415139655	https://itunes.apple.com/au/app/five-minute-christian-meditation/id415139655?mt=8	https://itunes.apple.com/au/app/five-minute-christian-meditation/id415139655?mt=8	Free	2011-08-04
530	The Flowering of Human Consciousness - Eckhart Tolle	1.0.5	Lifestyle	NO	id632224500	https://itunes.apple.com/au/app/flowering-human-consciousness/id632224500?mt=8	https://itunes.apple.com/au/app/flowering-human-consciousness/id632224500?mt=8	24.99	2014-03-29
531	The Inner Art of Meditation - Jack Kornfield	101.100.3	Lifestyle	NO	id545477598	https://itunes.apple.com/au/app/inner-art-meditation-jack/id545477598?mt=8	https://itunes.apple.com/au/app/inner-art-meditation-jack/id545477598?mt=8	26.99	2014-03-27
532	The Meditation App with Michael Stone	1	Health & Fitness	YES	id663829232	https://itunes.apple.com/au/app/meditation-app-michael-stone/id663829232?mt=8	https://itunes.apple.com/au/app/meditation-app-michael-stone/id663829232?mt=8	3.79	2013-07-04
533	The Meditation Experience App	1.0.2	Lifestyle	NO	id721863455	https://itunes.apple.com/au/app/meditation-experience-app/id721863455?mt=8	https://itunes.apple.com/au/app/meditation-experience-app/id721863455?mt=8	Free	2014-06-11
534	The Mindful Way Through Depression	101.100.4	Lifestyle	NO	id526530776	https://itunes.apple.com/au/app/mindful-way-through-depression/id526530776?mt=8	https://itunes.apple.com/au/app/mindful-way-through-depression/id526530776?mt=8	19.99	2014-03-29
535	The Mindfulness App	1.7.2	Health & Fitness	YES	id417071430	https://itunes.apple.com/au/app/the-mindfulness-app/id417071430?mt=8	https://itunes.apple.com/au/app/the-mindfulness-app/id417071430?mt=8	2.49	2014-03-27
536	The Mindfulness App II	1.2.1	Health & Fitness	NO	id522002034	https://itunes.apple.com/au/app/the-mindfulness-app-ii/id522002034?mt=8	https://itunes.apple.com/au/app/the-mindfulness-app-ii/id522002034?mt=8	2.49	2013-04-27
537	The Mindfulness Training App	1.0.1	Lifestyle	NO	id687853790	https://itunes.apple.com/au/app/the-mindfulness-training-app/id687853790?mt=8	https://itunes.apple.com/au/app/the-mindfulness-training-app/id687853790?mt=8	Free	2014-06-11
538	The Now ~ Mindful Living	1.4	Health & Fitness	NO	id347667121	https://itunes.apple.com/au/app/the-now-mindful-living/id347667121?mt=8	https://itunes.apple.com/au/app/the-now-mindful-living/id347667121?mt=8	Free	2012-02-02
539	The Practicing Mind: Developing Focus and Discipline in Your Life	1.1	Books	NO	id805758770	https://itunes.apple.com/au/app/practicing-mind-developing/id805758770?mt=8	https://itunes.apple.com/au/app/practicing-mind-developing/id805758770?mt=8	18.99	2014-02-14
540	The Roots of Buddhist Psychology - Jack Kornfield	1.0.12	Lifestyle	NO	id661903958	https://itunes.apple.com/au/app/roots-buddhist-psychology/id661903958?mt=8	https://itunes.apple.com/au/app/roots-buddhist-psychology/id661903958?mt=8	46.99	2014-03-29
541	The Science of Enlightenment - Shinzen Young	1.0.11	Lifestyle	NO	id661898382	https://itunes.apple.com/au/app/science-enlightenment-shinzen/id661898382?mt=8	https://itunes.apple.com/au/app/science-enlightenment-shinzen/id661898382?mt=8	64.99	2014-03-29
542	The Ultimate Dimension - Thich Nhat Hanh	1.0.6	Lifestyle	NO	id661893775	https://itunes.apple.com/au/app/ultimate-dimension-thich-nhat/id661893775?mt=8	https://itunes.apple.com/au/app/ultimate-dimension-thich-nhat/id661893775?mt=8	46.99	2014-03-27
543	TherAPPist	1	Health & Fitness	NO	id633327098	https://itunes.apple.com/au/app/therappist/id633327098?mt=8	https://itunes.apple.com/au/app/therappist/id633327098?mt=8	1.29	2013-04-15
544	Think together	1	Lifestyle	NO	id548588509	https://itunes.apple.com/au/app/think-together/id548588509?mt=8	https://itunes.apple.com/au/app/think-together/id548588509?mt=8	3.79	2012-08-22
545	ThomasMilsted	1	Medical	NO	id648531609	https://itunes.apple.com/au/app/thomasmilsted/id648531609?mt=8	https://itunes.apple.com/au/app/thomasmilsted/id648531609?mt=8	7.49	2013-06-06
546	ThoughtBox	1	Productivity	NO	id688306970	https://itunes.apple.com/au/app/thoughtbox/id688306970?mt=8	https://itunes.apple.com/au/app/thoughtbox/id688306970?mt=8	Free	2013-08-19
547	ThoughtCloud+	1.1	Medical	NO	id597284099	https://itunes.apple.com/au/app/thoughtcloud+/id597284099?mt=8	https://itunes.apple.com/au/app/thoughtcloud+/id597284099?mt=8	1.29	2013-07-29
548	Thoughtful app	1.3	Lifestyle	NO	id602299397	https://itunes.apple.com/au/app/thoughtful-app/id602299397?mt=8	https://itunes.apple.com/au/app/thoughtful-app/id602299397?mt=8	4.99	2014-04-16
549	Tibetan Wisdom for Living and Dying - Sogyal Rinpoche	1.0.3	Lifestyle	NO	id632837732	https://itunes.apple.com/au/app/tibetan-wisdom-for-living/id632837732?mt=8	https://itunes.apple.com/au/app/tibetan-wisdom-for-living/id632837732?mt=8	44.99	2014-03-27
550	Timerlist - An Interval Timer for Yoga, Running, Cooking, Meditation, Workouts, Training, Practice Tests, and Much More	1.1.0	Health & Fitness	NO	id769031985	https://itunes.apple.com/au/app/timerlist-interval-timer-for/id769031985?mt=8	https://itunes.apple.com/au/app/timerlist-interval-timer-for/id769031985?mt=8	Free	2014-05-07
551	Tinnitus relief	1.1	Health & Fitness	NO	id579062950	https://itunes.apple.com/au/app/tinnitus-relief-by-helena/id579062950?mt=8	https://itunes.apple.com/au/app/tinnitus-relief-by-helena/id579062950?mt=8	3.79	2013-11-14
552	TMP Meditation	1.0.1	Lifestyle	NO	id602635255	https://itunes.apple.com/au/app/tmp-meditation/id602635255?mt=8	https://itunes.apple.com/au/app/tmp-meditation/id602635255?mt=8	2.49	2013-04-26
553	Top Priority - Mindful Task Management	1.1	Productivity	NO	id592836518	https://itunes.apple.com/au/app/top-priority-mindful-task/id592836518?mt=8	https://itunes.apple.com/au/app/top-priority-mindful-task/id592836518?mt=8	Free	2013-02-06
554	TotalAwake	3.0.2	Health & Fitness	NO	id525304730	https://itunes.apple.com/au/app/totalawake/id525304730?mt=8	https://itunes.apple.com/au/app/totalawake/id525304730?mt=8	Free	2014-02-03
555	Touch Meditation, Visual = Relax	1	Health & Fitness	NO	id807683952	https://itunes.apple.com/us/app/touch-meditation-visual-relax/id807683952?mt=8	https://itunes.apple.com/us/app/touch-meditation-visual-relax/id807683952?mt=8	2.99	2014-03-22
556	Touching the Earth - Thich Nhat Hanh	1.0.3	Lifestyle	NO	id632878178	https://itunes.apple.com/au/app/touching-earth-thich-nhat/id632878178?mt=8	https://itunes.apple.com/au/app/touching-earth-thich-nhat/id632878178?mt=8	8.99	2014-03-27
557	TPP	1.5	Health & Fitness	NO	id594477930	https://itunes.apple.com/au/app/tpp/id594477930?mt=8	https://itunes.apple.com/au/app/tpp/id594477930?mt=8	Free	2013-11-05
558	Trainer of mindfulness	1.1	Lifestyle	NO	id838839511	https://itunes.apple.com/au/app/trainer-of-mindfulness/id838839511?mt=8	https://itunes.apple.com/au/app/trainer-of-mindfulness/id838839511?mt=8	1.29	2014-03-27
559	Trainer of mindfulness Lite	1	Lifestyle	NO	id853484094	https://itunes.apple.com/au/app/trainer-of-mindfulness-lite/id853484094?mt=8	https://itunes.apple.com/au/app/trainer-of-mindfulness-lite/id853484094?mt=8	Free	2014-04-08
560	Transcendental Timer	1.1	Lifestyle	NO	id564172899	https://itunes.apple.com/us/app/transcendental-timer/id564172899?mt=8	https://itunes.apple.com/us/app/transcendental-timer/id564172899?mt=8	5.99	2013-07-07
561	Tricycle: The Buddhist Review	3.2.1	Lifestyle	NO	id722846977	https://itunes.apple.com/au/app/tricycle-the-buddhist-review/id722846977?mt=8	https://itunes.apple.com/au/app/tricycle-the-buddhist-review/id722846977?mt=8	Free	2013-11-27
562	U R Meditation	1.2	Health & Fitness	NO	id604134073	https://itunes.apple.com/au/app/u-r-meditation/id604134073?mt=8	https://itunes.apple.com/au/app/u-r-meditation/id604134073?mt=8	Free	2014-03-15
563	U R Meditation - English for iPad	1.4	Health & Fitness	NO	id604132950	https://itunes.apple.com/us/app/u-r-meditation-english-for/id604132950?mt=8	https://itunes.apple.com/us/app/u-r-meditation-english-for/id604132950?mt=8	Free	2014-04-07
564	U R Meditation - Hindi for iPad	1	Health & Fitness	NO	id857847378	https://itunes.apple.com/us/app/u-r-meditation-hindi-for-ipad/id857847378?mt=8	https://itunes.apple.com/us/app/u-r-meditation-hindi-for-ipad/id857847378?mt=8	Free	2014-04-12
565	U R Meditation - Hindi for iPhone	1.1	Health & Fitness	NO	id848504495	https://itunes.apple.com/us/app/u-r-meditation-hindi-for-iphone/id848504495?mt=8	https://itunes.apple.com/us/app/u-r-meditation-hindi-for-iphone/id848504495?mt=8	Free	2014-04-07
566	Uberzahl classic - Your Money Spending Behavior	6.5	Finance	NO	id591676093	https://itunes.apple.com/au/app/uberzahl-classic-your-money/id591676093?mt=8	https://itunes.apple.com/au/app/uberzahl-classic-your-money/id591676093?mt=8	1.29	2014-02-03
567	Universal: Meditation	1.8	Health & Fitness	NO	id738067154	https://itunes.apple.com/us/app/universal-meditation/id738067154?mt=8	https://itunes.apple.com/us/app/universal-meditation/id738067154?mt=8	Free	2014-02-11
568	urWell	1.3	Health & Fitness	NO	id615253810	https://itunes.apple.com/au/app/urwell/id615253810?mt=8	https://itunes.apple.com/au/app/urwell/id615253810?mt=8	Free	2014-06-08
569	VapeXcape - Healthy, Wholesome, Mindful. - The Art of Smoking Without Smoking!	1	Business	NO	id836811065	https://itunes.apple.com/us/app/vapexcape-healthy-wholesome/id836811065?mt=8	https://itunes.apple.com/us/app/vapexcape-healthy-wholesome/id836811065?mt=8	Free	2014-03-14
570	VGZ Mindfulness coach	1.1.1	Medical	NO	id779531500	https://itunes.apple.com/au/app/vgz-mindfulness-coach/id779531500?mt=8	https://itunes.apple.com/au/app/vgz-mindfulness-coach/id779531500?mt=8	Free	2014-04-14
571	Vipassana	2.2.1	Health & Fitness	NO	id346855318	https://itunes.apple.com/au/app/vipassana/id346855318?mt=8	https://itunes.apple.com/au/app/vipassana/id346855318?mt=8	Free	2011-10-18
572	Vipassana Meditation	1	Health & Fitness	NO	id601955565	https://itunes.apple.com/au/app/vipassana-meditation/id601955565?mt=8	https://itunes.apple.com/au/app/vipassana-meditation/id601955565?mt=8	Free	2013-04-18
573	Vipassana Meditation Guidebook	1.1	Lifestyle	NO	id866492731	https://itunes.apple.com/us/app/vipassana-meditation-guidebook/id866492731?mt=8	https://itunes.apple.com/us/app/vipassana-meditation-guidebook/id866492731?mt=8	0.99	2014-06-11
574	Vipassana Organization	1.2	Reference	NO	id735938136	https://itunes.apple.com/us/app/vipassana-organization/id735938136?mt=8	https://itunes.apple.com/us/app/vipassana-organization/id735938136?mt=8	Free	2014-01-03
575	Visual Meditation	1.0.2	Health & Fitness	NO	id380285361	https://itunes.apple.com/au/app/visual-meditation/id380285361?mt=8	https://itunes.apple.com/au/app/visual-meditation/id380285361?mt=8	Free	2010-07-30
576	Voice Of Nature 1 background music for relaxation and meditation, sleep sound machine with ambient calming melodies of rain, thunderstorm, forest, waterfall, thunder, songs of birds, dolphin and much more, deep relaxing meditative noise therapy for you	1.1	Health & Fitness	NO	id750949964	https://itunes.apple.com/us/app/voice-nature-background-music/id750949964?mt=8	https://itunes.apple.com/us/app/voice-nature-background-music/id750949964?mt=8	2.99	2014-06-04
577	Wait: Patience Timer	1	Productivity	NO	id783767675	https://itunes.apple.com/au/app/wait-patience-timer/id783767675?mt=8	https://itunes.apple.com/au/app/wait-patience-timer/id783767675?mt=8	Free	2014-01-03
578	Walking Meditation - Nguyen Anh-Huong and Thich Nhat Hanh	1.0.5	Lifestyle	NO	id661869423	https://itunes.apple.com/au/app/walking-meditation-nguyen/id661869423?mt=8	https://itunes.apple.com/au/app/walking-meditation-nguyen/id661869423?mt=8	22.99	2014-03-27
579	Walking Meditations	3.1	Health & Fitness	NO	id412648679	https://itunes.apple.com/au/app/walking-meditations/id412648679?mt=8	https://itunes.apple.com/au/app/walking-meditations/id412648679?mt=8	1.29	2014-05-10
580	WatchMinder	1.2	Health & Fitness	NO	id621266357	https://itunes.apple.com/au/app/watchminder-daily-reminder/id621266357?mt=8	https://itunes.apple.com/au/app/watchminder-daily-reminder/id621266357?mt=8	2.49	2013-05-22
581	WCCM App 2	1.4.0	Education	NO	id512395123	https://itunes.apple.com/us/app/wccm-app-2/id512395123?mt=8	https://itunes.apple.com/us/app/wccm-app-2/id512395123?mt=8	Free	2014-05-02
582	Wealth & Abundance Meditation	2	Health & Fitness	NO	id828779034	https://itunes.apple.com/us/app/wealth-abundance-meditation/id828779034?mt=8	https://itunes.apple.com/us/app/wealth-abundance-meditation/id828779034?mt=8	1.99	2014-03-13
583	What Meditation Really Is	1.1	Education	NO	id492273343	https://itunes.apple.com/au/app/what-meditation-really-is/id492273343?mt=8	https://itunes.apple.com/au/app/what-meditation-really-is/id492273343?mt=8	Free	2012-03-03
584	What Went Well - A Guided Meditation on Gratitude and Happiness	1	Education	NO	id845610630	https://itunes.apple.com/us/app/what-went-well-guided-meditation/id845610630?mt=8	https://itunes.apple.com/us/app/what-went-well-guided-meditation/id845610630?mt=8	1.99	2014-03-30
585	White Noise for relax,yoga,insomnia,meditation & sleep	1.7	Health & Fitness	NO	id875214639	https://itunes.apple.com/au/app/white-noise-for-relax-yoga/id875214639?mt=8	https://itunes.apple.com/au/app/white-noise-for-relax-yoga/id875214639?mt=8	2.49	2014-05-12
586	White noise for sleep, relaxation and meditation	1	Health & Fitness	NO	id524123124	https://itunes.apple.com/us/app/white-noise-for-sleep-relaxation/id524123124?mt=8	https://itunes.apple.com/us/app/white-noise-for-sleep-relaxation/id524123124?mt=8	0.99	2012-05-10
587	Women In the Moment - Reduce stress, anxiety, depression and practice mindfulness.	1	Lifestyle	NO	id830641644	https://itunes.apple.com/us/app/women-in-moment-reduce-stress/id830641644?mt=8	https://itunes.apple.com/us/app/women-in-moment-reduce-stress/id830641644?mt=8	1.99	2014-03-16
588	WonDiary	1.63	Lifestyle	NO	id351039216	https://itunes.apple.com/au/app/wondiary/id351039216?mt=8	https://itunes.apple.com/au/app/wondiary/id351039216?mt=8	Free	2012-02-07
589	Worry Bubble	1	Health & Fitness	NO	id889560057	https://itunes.apple.com/au/app/worry-bubble/id889560057?mt=8	https://itunes.apple.com/au/app/worry-bubble/id889560057?mt=8	Free	2014-06-21
590	Yoga And Meditation Music	2	Music	NO	id412782584	https://itunes.apple.com/au/app/yoga-and-meditation-music/id412782584?mt=8	https://itunes.apple.com/au/app/yoga-and-meditation-music/id412782584?mt=8	3.79	2013-03-22
591	Yoga for dig	2.7.3	Health & Fitness	NO	id600920402	https://itunes.apple.com/au/app/yoga-for-dig/id600920402?mt=8	https://itunes.apple.com/au/app/yoga-for-dig/id600920402?mt=8	Free	2013-02-26
592	Yoga Insight - Yoga & Meditation Tracker	1.1.2	Lifestyle	NO	id633427880	https://itunes.apple.com/us/app/yoga-insight-yoga-meditation/id633427880?mt=8	https://itunes.apple.com/us/app/yoga-insight-yoga-meditation/id633427880?mt=8	3.99	2013-06-13
593	Yoga Insight Lite - Yoga & Meditation Tracker	1.1.2	Lifestyle	NO	id633431851	https://itunes.apple.com/au/app/yoga-insight-lite-yoga-meditation/id633431851?mt=8	https://itunes.apple.com/au/app/yoga-insight-lite-yoga-meditation/id633431851?mt=8	Free	2013-06-17
594	Yoga Nidra	1.2	Health & Fitness	NO	id573151889	https://itunes.apple.com/au/app/yoga-nidra/id573151889?mt=8	https://itunes.apple.com/au/app/yoga-nidra/id573151889?mt=8	2.49	2013-10-01
595	Yoga Nidra - Deep Relaxation Practice	1.7	Medical	NO	id430531216	https://itunes.apple.com/gb/app/yoga-nidra-deep-relaxation/id430531216?mt=8	https://itunes.apple.com/gb/app/yoga-nidra-deep-relaxation/id430531216?mt=8	Â£2.49	2014-06-12
596	Yoga Rabbit	1	Health & Fitness	NO	id827451199	https://itunes.apple.com/au/app/yoga-rabbit/id827451199?mt=8	https://itunes.apple.com/au/app/yoga-rabbit/id827451199?mt=8	1.29	2014-03-04
597	YOU by Health Puzzle	1	Health & Fitness	NO	id819039093	https://itunes.apple.com/au/app/you-by-health-puzzle/id819039093?mt=8	https://itunes.apple.com/au/app/you-by-health-puzzle/id819039093?mt=8	Free	2014-02-17
598	Zazen - Meditation Timer	5.3.1	Health & Fitness	NO	id288250053	https://itunes.apple.com/us/app/zazen-meditation-timer/id288250053?mt=8	https://itunes.apple.com/us/app/zazen-meditation-timer/id288250053?mt=8	2.99	2013-09-18
599	Zazen - Zen Meditation Timer and Mindfulness Bell	1.21	Lifestyle	NO	id386010310	https://itunes.apple.com/au/app/zazen-zen-meditation-timer/id386010310?mt=8	https://itunes.apple.com/au/app/zazen-zen-meditation-timer/id386010310?mt=8	Free	2013-05-13
600	Zazen Suite - Meditation Timer & Mindfulness Bell	1.21	Lifestyle	NO	id378744626	https://itunes.apple.com/au/app/zazen-suite-meditation-timer/id378744626?mt=8	https://itunes.apple.com/au/app/zazen-suite-meditation-timer/id378744626?mt=8	2.49	2013-05-10
601	Zen Bell's	2	Lifestyle	NO	id686997597	https://itunes.apple.com/au/app/zen-bells/id686997597?mt=8	https://itunes.apple.com/au/app/zen-bells/id686997597?mt=8	1.29	2013-11-19
602	ZenActivity timer for Yoga, meditation and interval workouts	2.1	Health & Fitness	NO	id558152100	https://itunes.apple.com/us/app/zenactivity-timer-for-yoga/id558152100?mt=8	https://itunes.apple.com/us/app/zenactivity-timer-for-yoga/id558152100?mt=8	1.99	2014-01-16
603	ZenFriend - Meditation Timer, Tracker, Log & Community for your Mindfulness, Zen, Zazen and Yoga Practice	1.1	Health & Fitness	NO	id880004532	https://itunes.apple.com/au/app/zenfriend-meditation-timer/id880004532?mt=8	https://itunes.apple.com/au/app/zenfriend-meditation-timer/id880004532?mt=8	Free	2014-06-16
604	Zenso Meditation Timer	2.3	Health & Fitness	NO	id590280866	https://itunes.apple.com/us/app/zenso-meditation-timer/id590280866?mt=8	https://itunes.apple.com/us/app/zenso-meditation-timer/id590280866?mt=8	Free	2014-05-07
605	Zentered - Minimalist Meditation Timer	1.1.1	Lifestyle	NO	id642035312	https://itunes.apple.com/au/app/zentered-minimalist-meditation/id642035312?mt=8	https://itunes.apple.com/au/app/zentered-minimalist-meditation/id642035312?mt=8	Free	2014-04-16
606			Not Accessible	NO	id435329550	https://itunes.apple.com/au/app/luna-stone/id435329550?mt=8	https://itunes.apple.com/au/app/luna-stone/id435329550?mt=8		Not Accessible
